# Supplementary material for: Growing up with a single mother and life satisfaction in adulthood: A test of mediating and moderating factors
Source: PLoS One. 2017 Jun 15;12(6):e0179639. doi: 10.1371/journal.pone.0179639 (PMC5472317; doi:10.1371/journal.pone.0179639)
Supplement: S1 File — Those not using SPSS or stata may check the included output-file. (ZIP) [file pone.0179639.s003.zip]

Archive with 5 entries (5 files):
- analyze data set.sps
- analyze data set.txt
- generate data set.sps
- sem mediation.do
- sem mediation.txt
