# Supplementary material for: Growing up with a single mother and life satisfaction in adulthood: A test of mediating and moderating factors
Source: PLoS One. 2017 Jun 15;12(6):e0179639. doi: 10.1371/journal.pone.0179639 (PMC5472317; doi:10.1371/journal.pone.0179639)
Supplement: S1 File — Those not using SPSS or stata may check the included output-file. (ZIP) [file pone.0179639.s003.zip › analyze data set.sps]

define !sav()  "INSERT PATH TO YOUR WORKING DIRECTORY HERE\" !enddefine. 
get  file = !sav+'new.sav' .

*** RECODE MISSING VALUES ***

RECODE
HHNR TO GESCHWUP
   (SYSMIS=SYSMIS) (-5=SYSMIS) (-4=SYSMIS) (-3=SYSMIS)  (-2=SYSMIS)  (-1=SYSMIS)  .
EXECUTE .

*** SELECT CASES WITH VALID INFORMATION FROM BIOGRAFY QUESTIONNAIRE ***

SELECT IF (BIOYEAR GE 2000) .
EXECUTE .

*** GENERATE GENERAL LIFE SATISFACTION ***

DESC VARS 
  P1110100 P1110101 P1110102 P1110103 P1110104 P1110105 P1110106 P1110107
  P1110108 P1110109 P1110110 P1110111 P1110112 P1110113 .

COMPUTE GLS = MEAN (P1110100,P1110101,P1110102,P1110103,P1110104,P1110105,P1110106,P1110107
 ,P1110108,P1110109,P1110110,P1110111,P1110112,P1110113).
EXECUTE .

DESC VARS GLS .

*** SELECT CASES WITH VALID INFORMATION ON LIFE SATISFACTION ***

SELECT IF (GLS GE 0) .
EXECUTE .

*** GENERATE INDICTOR FOR GROWING UP WITH A SINGLE MOTHER ***

COMPUTE bothparents = 0.
COMPUTE singlemother0114 = 0.
COMPUTE singlemother15 = 0.
EXECUTE.

RECODE LIVING1 (15 = 1) INTO  bothparents .
EXECUTE .
RECODE LIVING2 (15 = 1) INTO  singlemother15 .
EXECUTE .

IF LIVING1 = 14 AND LIVING2 = 1 singlemother0114 = 1 .
IF LIVING1 = 13 AND LIVING2 = 2 singlemother0114 = 1 .
IF LIVING1 = 12 AND LIVING2 = 3 singlemother0114 = 1 .
IF LIVING1 = 11 AND LIVING2 = 4 singlemother0114 = 1 .
IF LIVING1 = 10 AND LIVING2 = 5 singlemother0114 = 1 .
IF LIVING1 = 9 AND LIVING2 = 6 singlemother0114 = 1 .
IF LIVING1 = 8 AND LIVING2 = 7 singlemother0114 = 1 .
IF LIVING1 = 7 AND LIVING2 = 8 singlemother0114 = 1 .
IF LIVING1 = 6 AND LIVING2 = 9 singlemother0114 = 1 .
IF LIVING1 = 5 AND LIVING2 = 10 singlemother0114 = 1 .
IF LIVING1 = 4 AND LIVING2 = 11 singlemother0114 = 1 .
IF LIVING1 = 3 AND LIVING2 = 12 singlemother0114 = 1 .
IF LIVING1 = 2 AND LIVING2 = 13 singlemother0114 = 1 .
IF LIVING1 = 1 AND LIVING2 = 14 singlemother0114 = 1 .
EXECUTE.

FREQ bothparents singlemother0114 singlemother15 .

*** SELECT CASES RAISED BY SINGLE MOTHERS OR BOTH PARENTS ***

SELECT IF (bothparents = 1 OR singlemother0114 = 1 OR singlemother15 = 1) .
EXECUTE .

*** SELECT CASES BORN AFTER 1946 ***

SELECT IF GEBJAHR GE 1947 .
EXECUTE .

*** GENERATE MEAN AGE AT TIME OF DATA COLLECTION ***

RECODE
  P1110100 P1110101 P1110102 P1110103 P1110104 P1110105 P1110106 P1110107
  P1110108 P1110109 P1110110 P1110111 P1110112 P1110113
   (SYSMIS=-1)  .
EXECUTE .

IF (P1110100 NE -1) age_q = 2000 - GEBJAHR .
IF (P1110101 NE -1) age_r = 2001 - GEBJAHR .
IF (P1110102 NE -1) age_s = 2002 - GEBJAHR .
IF (P1110103 NE -1) age_t = 2003 - GEBJAHR .
IF (P1110104 NE -1) age_u = 2004 - GEBJAHR .
IF (P1110105 NE -1) age_v = 2005 - GEBJAHR .
IF (P1110106 NE -1) age_w = 2006 - GEBJAHR .
IF (P1110107 NE -1) age_x = 2007 - GEBJAHR .
IF (P1110108 NE -1) age_y = 2008 - GEBJAHR .
IF (P1110109 NE -1) age_z = 2009 - GEBJAHR .
IF (P1110110 NE -1) age_ba = 2010 - GEBJAHR .
IF (P1110111 NE -1) age_bb = 2011 - GEBJAHR .
IF (P1110112 NE -1) age_bc = 2012 - GEBJAHR .
IF (P1110113 NE -1) age_bd = 2013 - GEBJAHR .

RECODE
  P1110100 P1110101 P1110102 P1110103 P1110104 P1110105 P1110106 P1110107
  P1110108 P1110109 P1110110 P1110111 P1110112 P1110113
   (-1=SYSMIS)  .
EXECUTE .

COMPUTE gage = MEAN(age_q,age_r,age_s,age_t,age_u,age_v,age_w,age_x,age_y,age_z
,age_ba,age_bb,age_bc,age_bd).
EXECUTE .

DESC VARS gage .

*** RECODE SEX ***

RECODE sex (2=0) .
EXECUTE .

VALUE LABELS sex (0)'female'  (1)'male'.

FREQ sex .

*** GENERATE FATHERS EDUCATION (MISSING INFORMATION -> LOWEST CATEGORY)

RECODE VSBIL (SYSMIS = 8) .
EXECUTE .

COMPUTE VBIL1 = 0 .
COMPUTE VBIL2 = 0 .
COMPUTE VBIL3 = 0 .
IF (VSBIL = 0) VBIL1 = 1.
IF (VSBIL = 8) VBIL1 = 1.
IF (VSBIL = 7) VBIL1 = 1.
IF (VSBIL = 6) VBIL1 = 1.
IF (VSBIL = 5) VBIL1 = 1.
IF (VSBIL = 1) VBIL2 = 1.
IF (VSBIL = 2) VBIL3 = 1.
IF (VSBIL = 3) VBIL3 = 1.
IF (VSBIL = 4) VBIL3 = 1.

FREQ VARS VSBIL VBIL1 VBIL2 VBIL3 .

*** REPLACE MISSING OCCUPATIONAL PRESTIGE OF FATHERS WITH LOWEST CATEGORY ***

RECODE VSIOPS (SYSMIS = 13) .
EXECUTE .

*** GENERATE MOTHERS EDUCATION (MISSING INFORMATION -> LOWEST CATEGORY)

RECODE MSBIL (SYSMIS = 8) .
EXECUTE .

COMPUTE MBIL1 = 0 .
COMPUTE MBIL2 = 0 .
COMPUTE MBIL3 = 0 .
IF (MSBIL = 0) MBIL1 = 1.
IF (MSBIL = 8) MBIL1 = 1.
IF (MSBIL = 7) MBIL1 = 1.
IF (MSBIL = 6) MBIL1 = 1.
IF (MSBIL = 5) MBIL1 = 1.
IF (MSBIL = 1) MBIL2 = 1.
IF (MSBIL = 2) MBIL3 = 1.
IF (MSBIL = 3) MBIL3 = 1.
IF (MSBIL = 4) MBIL3 = 1.

FREQ VARS MSBIL MBIL1 MBIL2 MBIL3 .

*** REPLACE MISSING OCCUPATIONAL PRESTIGE OF MOTHERS WITH LOWEST CATEGORY ***

RECODE MSIOPS (SYSMIS = 13) .
EXECUTE .

*** GENERATE EDUCATION (HIGHER DEGREES REPLACE LOWER DEGREES, MISSING INFORMATION -> LOWEST CATEGORY)

IF (ISCED00 = 0 OR ISCED01 = 0 OR ISCED02 = 0 OR ISCED03 = 0 OR ISCED04 = 0 OR ISCED05 = 0 OR ISCED06 = 0 OR ISCED07 = 0
OR ISCED08 = 0 OR ISCED09 = 0 OR ISCED10 = 0 OR ISCED11 = 0 OR ISCED12 = 0 OR ISCED13 = 0) ISCED = 0 .
IF (ISCED00 = 1 OR ISCED01 = 1 OR ISCED02 = 1 OR ISCED03 = 1 OR ISCED04 = 1 OR ISCED05 = 1 OR ISCED06 = 1 OR ISCED07 = 1
OR ISCED08 = 1 OR ISCED09 = 1 OR ISCED10 = 1 OR ISCED11 = 1 OR ISCED12 = 1 OR ISCED13 = 1) ISCED = 1 .
IF (ISCED00 = 2 OR ISCED01 = 2 OR ISCED02 = 2 OR ISCED03 = 2 OR ISCED04 = 2 OR ISCED05 = 2 OR ISCED06 = 2 OR ISCED07 = 2
OR ISCED08 = 2 OR ISCED09 = 2 OR ISCED10 = 2 OR ISCED11 = 2 OR ISCED12 = 2 OR ISCED13 = 2) ISCED = 2 .
IF (ISCED00 = 3 OR ISCED01 = 3 OR ISCED02 = 3 OR ISCED03 = 3 OR ISCED04 = 3 OR ISCED05 = 3 OR ISCED06 = 3 OR ISCED07 = 3
OR ISCED08 = 3 OR ISCED09 = 3 OR ISCED10 = 3 OR ISCED11 = 3 OR ISCED12 = 3 OR ISCED13 = 3) ISCED = 3 .
IF (ISCED00 = 4 OR ISCED01 = 4 OR ISCED02 = 4 OR ISCED03 = 4 OR ISCED04 = 4 OR ISCED05 = 4 OR ISCED06 = 4 OR ISCED07 = 4
OR ISCED08 = 4 OR ISCED09 = 4 OR ISCED10 = 4 OR ISCED11 = 4 OR ISCED12 = 4 OR ISCED13 = 4) ISCED = 4 .
IF (ISCED00 = 5 OR ISCED01 = 5 OR ISCED02 = 5 OR ISCED03 = 5 OR ISCED04 = 5 OR ISCED05 = 5 OR ISCED06 = 5 OR ISCED07 = 5
OR ISCED08 = 5 OR ISCED09 = 5 OR ISCED10 = 5 OR ISCED11 = 5 OR ISCED12 = 5 OR ISCED13 = 5) ISCED = 5 .
IF (ISCED00 = 6 OR ISCED01 = 6 OR ISCED02 = 6 OR ISCED03 = 6 OR ISCED04 = 6 OR ISCED05 = 6 OR ISCED06 = 6 OR ISCED07 = 6
OR ISCED08 = 6 OR ISCED09 = 6 OR ISCED10 = 6 OR ISCED11 = 6 OR ISCED12 = 6 OR ISCED13 = 6) ISCED = 6 .
EXECUTE .

RECODE ISCED (SYSMIS = 7) .
EXECUTE .

COMPUTE BIL1 = 0 .
COMPUTE BIL2 = 0 .
COMPUTE BIL3 = 0 .
IF (ISCED= 0) BIL1 = 1.
IF (ISCED= 7) BIL1 = 1.
IF (ISCED= 1) BIL1 = 1.
IF (ISCED= 2) BIL1 = 1.
IF (ISCED= 3) BIL2 = 1.
IF (ISCED= 4) BIL2 = 1.
IF (ISCED= 5) BIL3 = 1.
IF (ISCED= 6) BIL3 = 1.

FREQ VARS ISCED BIL1 BIL2 BIL3 .

*** GENERATE MEAN OCCUPATIONAL PRESTIGE (SIOPS) ***

COMPUTE SIOPS = MEAN (SIOPS00,SIOPS01,SIOPS02,SIOPS03,SIOPS04,SIOPS05,SIOPS06,SIOPS07
 ,SIOPS08,SIOPS09,SIOPS10,SIOPS11,SIOPS12,SIOPS13).
EXECUTE .

COMPUTE SIOPS = RND (SIOPS) .
EXECUTE .

DESC VARS SIOPS .

*** REPLACE MISSING OCCUPATIONAL PRESTIGE WITH LOWEST CATEGORY ***

RECODE SIOPS (SYSMIS = 13) .
EXECUTE .

*** GENERATE MEAN EMPLOYMENT STATUS ***

RECODE EMPLST00 EMPLST01 EMPLST02 EMPLST03 EMPLST04 EMPLST05 EMPLST06 EMPLST07 
  EMPLST08 EMPLST09 EMPLST10 EMPLST11 EMPLST12 EMPLST13
  (1=1) (2=0.5) (3=0.5) (4=0.25) (5=0) (6=SYSMIS) .

COMPUTE EMPLST= MEAN (EMPLST00,EMPLST01,EMPLST02,EMPLST03,EMPLST04,EMPLST05,EMPLST06,EMPLST07,
  EMPLST08,EMPLST09,EMPLST10,EMPLST11,EMPLST12,EMPLST13).
EXECUTE .

DESC VARS EMPLST.

*** GENERATE MEAN NET INCOME, MISSING INFORMATION GETS REPLACED BY ZERO ***

COMPUTE LABNET = MEAN (LABNET00,LABNET01,LABNET02,LABNET03,LABNET04,LABNET05,LABNET06,LABNET07,
  LABNET08,LABNET09,LABNET10,LABNET11,LABNET12,LABNET13).
EXECUTE .

RECODE LABNET (SYSMIS = 0) .
EXECUTE .

DESC VARS LABNET .

*** GENERATE MEAN DOCTOR VISITS ***

DESC VARS 
  M1112700 M1112701 M1112702 M1112703 M1112704 M1112705 M1112706 M1112707
  M1112708 M1112709 M1112710 M1112711 M1112712 M1112713.

COMPUTE MDVISITS = MEAN (M1112700,M1112701,M1112702,M1112703,M1112704,M1112705,M1112706,M1112707
 ,M1112708,M1112709,M1112710,M1112711,M1112712,M1112713).
EXECUTE .

DESC VARS MDVISITS .

*** GENERATE MEAN NUMBER OF FRIENDS ***

COMPUTE FRNDS = MEAN (TP06,YP06,BDP06).
EXECUTE .

DESC VARS FRNDS .

*** GENERATE MEAN VISITS OF FRIENDS, VISITS OF FAMILY ***

RECODE
  TP1402 TP1403 YP1802 YP1803 BDP1102 BDP1103 
   (5=1) (4=2) (3=3) (2=4)  (1=5) .

COMPUTE VISFRND = MEAN (TP1402,YP1802,BDP1102).
EXECUTE .

COMPUTE VISFAM = MEAN (TP1403,YP1803,BDP1103).
EXECUTE .

DESC VARS VISFRND VISFAM .

*** GENERATE MEAN PARTNERSHIP STATUS ***

RECODE PARTZ00 PARTZ01 PARTZ02 PARTZ03 PARTZ04 PARTZ05 PARTZ06 PARTZ07 
  PARTZ08 PARTZ09 PARTZ10 PARTZ11 PARTZ12 PARTZ13
  (0=0) (1=1) (2=1) (3=1) (4=1) .

COMPUTE PART= MEAN (PARTZ00,PARTZ01,PARTZ02,PARTZ03,PARTZ04,PARTZ05,PARTZ06,PARTZ07,
  PARTZ08,PARTZ09,PARTZ10,PARTZ11,PARTZ12,PARTZ13).
EXECUTE .

DESC VARS PART.

*** GENERATE INDICATOR FOR DIVORCED ***

RECODE  QFAMSTD RFAMSTD SFAMSTD TFAMSTD UFAMSTD VFAMSTD WFAMSTD XFAMSTD
  YFAMSTD ZFAMSTD BAFAMSTD BBFAMSTD BCFAMSTD BDFAMSTD
  (4=1) (ELSE = 0).

COMPUTE DIVORCED = MEAN (QFAMSTD,RFAMSTD,SFAMSTD,TFAMSTD,UFAMSTD,VFAMSTD,WFAMSTD,XFAMSTD, 
YFAMSTD,ZFAMSTD,BAFAMSTD,BBFAMSTD,BCFAMSTD,BDFAMSTD).
EXECUTE .

DESC VARS DIVORCED .

*** Z-STANDARDIZATION OF GENERAL LIFE SATISFACTION ***

DESC VARS GLS 
/save .

*** CALCULATION OF NUMBER OF DATA POINTS FOR LIFE SATISFACTION ***

RECODE
  P1110100 P1110101 P1110102 P1110103 P1110104 P1110105 P1110106 P1110107
  P1110108 P1110109 P1110110 P1110111 P1110112 P1110113
   (SYSMIS=-1)  .
EXECUTE .

COMPUTE NLS = 0 .
EXECUTE .

IF (P1110100 NE -1) NLS = NLS + 1 .
IF (P1110101 NE -1) NLS = NLS + 1 .
IF (P1110102 NE -1) NLS = NLS + 1 .
IF (P1110103 NE -1) NLS = NLS + 1 .
IF (P1110104 NE -1) NLS = NLS + 1 .
IF (P1110105 NE -1) NLS = NLS + 1 .
IF (P1110106 NE -1) NLS = NLS + 1 .
IF (P1110107 NE -1) NLS = NLS + 1 .
IF (P1110108 NE -1) NLS = NLS + 1 .
IF (P1110109 NE -1) NLS = NLS + 1 .
IF (P1110110 NE -1) NLS = NLS + 1 .
IF (P1110111 NE -1) NLS = NLS + 1 .
IF (P1110112 NE -1) NLS = NLS + 1 .
IF (P1110113 NE -1) NLS = NLS + 1 .

RECODE
  P1110100 P1110101 P1110102 P1110103 P1110104 P1110105 P1110106 P1110107
  P1110108 P1110109 P1110110 P1110111 P1110112 P1110113
   (-1=SYSMIS)  .
EXECUTE .

DESC VARS NLS .

*** STANDARDIZATION OF PRESTIGE SCORES ***

DESC VARS VSIOPS MSIOPS SIOPS
/save .

*** CENTERING OF EMPLOYMENT STATUS, MISSING INFORMATION GETS REPLACED BY MEAN ***

DESC VARS EMPLST.
COMPUTE CEMPLST = (EMPLST - 0.54710959) .
EXECUTE .
RECODE CEMPLST (SYSMIS = 0) .
EXECUTE .
DESC VARS CEMPLST .

*** STANDARDIZATION OF NET INCOME ***

DESC VARS LABNET 
/save .

*** CENTERING AND REVERSING OF DOCTOR VISITS, MISSING INFORMATION GETS REPLACED BY MEAN ***

DESC MDVISITS .
COMPUTE CMDVISITS = (MDVISITS - 8.141218) .
EXECUTE .
RECODE CMDVISITS (SYSMIS = 0) .
EXECUTE .
COMPUTE CMDVISITS = CMDVISITS * -1.
EXECUTE .
DESC VARS CMDVISITS .

*** CENTERING OF NUMBER OF FRIENDS, MISSING INFORMATION GETS REPLACED BY MEAN ***

DESC FRNDS .
COMPUTE CFRNDS = (FRNDS - 4.586598) .
EXECUTE .
RECODE CFRNDS (SYSMIS = 0) .
EXECUTE .
DESC VARS CFRNDS .

*** CENTERING OF FRIENDS VISITS, MISSING INFORMATION GETS REPLACED BY MEAN ***

DESC VISFRND .
COMPUTE CVISFRND = (VISFRND - 3.366249) .
EXECUTE .
RECODE CVISFRND (SYSMIS = 0) .
EXECUTE .
DESC VARS CVISFRND .

*** CENTERING OF FAMILY VISITS, MISSING INFORMATION GETS REPLACED BY MEAN ***

DESC VISFAM .
COMPUTE CVISFAM = (VISFAM - 3.268085) .
EXECUTE .
RECODE CVISFAM (SYSMIS = 0) .
EXECUTE .
DESC VARS CVISFAM .

*** CENTERING OF PARTNERSHIP STATUS, MISSING INFORMATION GETS REPLACED BY MEAN ***

DESC PART .
COMPUTE CPART = PART - 0.630377 .
EXECUTE .
RECODE CPART (SYSMIS = 0) .
EXECUTE .
DESC VARS CPART .

*** CENTERING OF 'DIVORCED', MISSING INFORMATION GETS REPLACED BY MEAN ***

DESC DIVORCED .
COMPUTE CDIVORCED = DIVORCED - 0.023436 .
EXECUTE .
RECODE CDIVORCED (SYSMIS = 0) .
EXECUTE .
DESC VARS CDIVORCED .

*** CENTERING AGE AND GENERATING AGE2 AND AGE3 ***

DESC VARS gage .

COMPUTE cage = (gage -37.864783)/10.
COMPUTE age2 = cage * cage .
COMPUTE age3 = cage * cage * cage .
EXECUTE .

DESC VARS gage cage age2 age3 .

*** DESCRIPTIVES, TABLE 1 *** 

IF (bothparents = 1) singlemother = 0 .
IF (singlemother0114 = 1) singlemother = 1 .
IF (singlemother15 = 1) singlemother = 2 .
EXECUTE .

ONEWAY gage GLS VSIOPS MSIOPS EMPLST SIOPS LABNET MDVISITS FRNDS VISFRND VISFAM PART DIVORCED BY singlemother
  /POLYNOMIAL=1
  /STATISTICS DESCRIPTIVES 
  /MISSING ANALYSIS
  /POSTHOC=BONFERRONI ALPHA(0.05).

SORT CASES  BY singlemother .
SPLIT FILE LAYERED BY singlemother .

FREQ VARS sex VBIL1 VBIL2 VBIL3 MBIL1 MBIL2 MBIL3 BIL1 BIL2 BIL3 .

SPLIT FILE OFF.

*** MAIN ANALYSES, TABLE 2 ***

REGRESSION
  /MISSING LISTWISE
  /STATISTICS COEFF OUTS R ANOVA CHANGE
  /CRITERIA=PIN(.05) POUT(.10)
  /NOORIGIN
  /DEPENDENT ZGLS
  /METHOD=ENTER singlemother0114 singlemother15 cage age2 age3 sex VBIL1 VBIL3 ZVSIOPS MBIL1 MBIL3 ZMSIOPS
  /METHOD=ENTER BIL1 BIL3 ZSIOPS CEMPLST ZLABNET
  /METHOD=ENTER CMDVISITS
  /METHOD=ENTER CFRNDS CVISFRND CVISFAM CPART CDIVORCED.

* ZERO-ORDER EFFECTS *

REGRESSION
  /MISSING LISTWISE
  /STATISTICS COEFF OUTS R ANOVA CHANGE
  /CRITERIA=PIN(.05) POUT(.10)
  /NOORIGIN
  /DEPENDENT ZGLS
  /METHOD=ENTER singlemother0114 singlemother15 .

REGRESSION
  /MISSING LISTWISE
  /STATISTICS COEFF OUTS R ANOVA CHANGE
  /CRITERIA=PIN(.05) POUT(.10)
  /NOORIGIN
  /DEPENDENT ZGLS
  /METHOD=ENTER cage age2 age3 .

REGRESSION
  /MISSING LISTWISE
  /STATISTICS COEFF OUTS R ANOVA CHANGE
  /CRITERIA=PIN(.05) POUT(.10)
  /NOORIGIN
  /DEPENDENT ZGLS
  /METHOD=ENTER sex .

REGRESSION
  /MISSING LISTWISE
  /STATISTICS COEFF OUTS R ANOVA CHANGE
  /CRITERIA=PIN(.05) POUT(.10)
  /NOORIGIN
  /DEPENDENT ZGLS
  /METHOD=ENTER VBIL1 VBIL3 .

REGRESSION
  /MISSING LISTWISE
  /STATISTICS COEFF OUTS R ANOVA CHANGE
  /CRITERIA=PIN(.05) POUT(.10)
  /NOORIGIN
  /DEPENDENT ZGLS
  /METHOD=ENTER ZVSIOPS .

REGRESSION
  /MISSING LISTWISE
  /STATISTICS COEFF OUTS R ANOVA CHANGE
  /CRITERIA=PIN(.05) POUT(.10)
  /NOORIGIN
  /DEPENDENT ZGLS
  /METHOD=ENTER MBIL1 MBIL3 .

REGRESSION
  /MISSING LISTWISE
  /STATISTICS COEFF OUTS R ANOVA CHANGE
  /CRITERIA=PIN(.05) POUT(.10)
  /NOORIGIN
  /DEPENDENT ZGLS
  /METHOD=ENTER ZMSIOPS .

REGRESSION
  /MISSING LISTWISE
  /STATISTICS COEFF OUTS R ANOVA CHANGE
  /CRITERIA=PIN(.05) POUT(.10)
  /NOORIGIN
  /DEPENDENT ZGLS
  /METHOD=ENTER  BIL1 BIL3 .

REGRESSION
  /MISSING LISTWISE
  /STATISTICS COEFF OUTS R ANOVA CHANGE
  /CRITERIA=PIN(.05) POUT(.10)
  /NOORIGIN
  /DEPENDENT ZGLS
  /METHOD=ENTER ZSIOPS .

REGRESSION
  /MISSING LISTWISE
  /STATISTICS COEFF OUTS R ANOVA CHANGE
  /CRITERIA=PIN(.05) POUT(.10)
  /NOORIGIN
  /DEPENDENT ZGLS
  /METHOD=ENTER CEMPLST .

REGRESSION
  /MISSING LISTWISE
  /STATISTICS COEFF OUTS R ANOVA CHANGE
  /CRITERIA=PIN(.05) POUT(.10)
  /NOORIGIN
  /DEPENDENT ZGLS
  /METHOD=ENTER ZLABNET .

REGRESSION
  /MISSING LISTWISE
  /STATISTICS COEFF OUTS R ANOVA CHANGE
  /CRITERIA=PIN(.05) POUT(.10)
  /NOORIGIN
  /DEPENDENT ZGLS
  /METHOD=ENTER CMDVISITS .

REGRESSION
  /MISSING LISTWISE
  /STATISTICS COEFF OUTS R ANOVA CHANGE
  /CRITERIA=PIN(.05) POUT(.10)
  /NOORIGIN
  /DEPENDENT ZGLS
  /METHOD=ENTER  CFRNDS .

REGRESSION
  /MISSING LISTWISE
  /STATISTICS COEFF OUTS R ANOVA CHANGE
  /CRITERIA=PIN(.05) POUT(.10)
  /NOORIGIN
  /DEPENDENT ZGLS
  /METHOD=ENTER CVISFRND .

REGRESSION
  /MISSING LISTWISE
  /STATISTICS COEFF OUTS R ANOVA CHANGE
  /CRITERIA=PIN(.05) POUT(.10)
  /NOORIGIN
  /DEPENDENT ZGLS
  /METHOD=ENTER CVISFAM .

REGRESSION
  /MISSING LISTWISE
  /STATISTICS COEFF OUTS R ANOVA CHANGE
  /CRITERIA=PIN(.05) POUT(.10)
  /NOORIGIN
  /DEPENDENT ZGLS
  /METHOD=ENTER CPART .

REGRESSION
  /MISSING LISTWISE
  /STATISTICS COEFF OUTS R ANOVA CHANGE
  /CRITERIA=PIN(.05) POUT(.10)
  /NOORIGIN
  /DEPENDENT ZGLS
  /METHOD=ENTER CDIVORCED .

*** MAIN ANALYSES, FIGURES 1A & 1B *** S2 Table ***

*** VALUES FOR FIG1A *** 

REGRESSION
  /MISSING LISTWISE
  /STATISTICS COEFF OUTS R ANOVA CHANGE
  /CRITERIA=PIN(.05) POUT(.10)
  /NOORIGIN
  /DEPENDENT ZGLS
  /METHOD=ENTER singlemother0114 singlemother15 cage age2 age3 sex VBIL1 VBIL3 ZVSIOPS MBIL1 MBIL3 ZMSIOPS .

*** VALUES FOR FIG1B *** S2 Table ***

DESC VARS CEMPLST CMDVISITS CFRNDS CVISFRND CVISFAM CPART CDIVORCED
/save .

GLM ZGLS ZCEMPLST ZSIOPS ZLABNET ZCMDVISITS ZCFRNDS ZCVISFRND ZCVISFAM ZCPART ZCDIVORCED BY singlemother WITH cage 
    age2 age3 sex VBIL1 VBIL3 MBIL1 MBIL3 ZVSIOPS ZMSIOPS
  /CONTRAST(singlemother)=Polynomial
  /METHOD=SSTYPE(3)
  /INTERCEPT=INCLUDE
  /EMMEANS=TABLES(singlemother) WITH(cage=MEAN age2=MEAN age3=MEAN sex =MEAN VBIL1=MEAN VBIL3=MEAN 
    MBIL1=MEAN MBIL3=MEAN ZVSIOPS=MEAN ZMSIOPS=MEAN) 
  /PRINT=DESCRIPTIVE ETASQ
  /CRITERIA=ALPHA(.05)
  /DESIGN=cage age2 age3 sex VBIL1 VBIL3 MBIL1 MBIL3 ZVSIOPS ZMSIOPS singlemother.

*** S1 TABLE ***

CORRELATIONS
  /VARIABLES=singlemother0114 singlemother15 ZGLS gage sex VBIL1 VBIL2 VBIL3
   ZVSIOPS MBIL1 MBIL2 MBIL3 ZMSIOPS BIL1 BIL2 BIL3 ZSIOPS CEMPLST
   ZLABNET CMDVISITS CFRNDS CVISFRND CVISFAM CPART CDIVORCED
  /PRINT=TWOTAIL NOSIG
  /MISSING=PAIRWISE.

*** CHANGE IN EXPLAINED VARIANCE FROM MODEL 1 TO MODEL 4, MEDIATION ANALSES ***

REGRESSION
  /MISSING LISTWISE
  /STATISTICS COEFF OUTS R ANOVA CHANGE
  /CRITERIA=PIN(.05) POUT(.10)
  /NOORIGIN
  /DEPENDENT ZGLS
  /METHOD=ENTER cage age2 age3 sex
  /METHOD=ENTER singlemother0114 singlemother15  .

REGRESSION
  /MISSING LISTWISE
  /STATISTICS COEFF OUTS R ANOVA CHANGE
  /CRITERIA=PIN(.05) POUT(.10)
  /NOORIGIN
  /DEPENDENT ZGLS
  /METHOD=ENTER cage age2 age3 sex
  /METHOD=ENTER VBIL1 VBIL3 ZVSIOPS MBIL1 MBIL3 ZMSIOPS
  /METHOD=ENTER singlemother0114 singlemother15  .

REGRESSION
  /MISSING LISTWISE
  /STATISTICS COEFF OUTS R ANOVA CHANGE
  /CRITERIA=PIN(.05) POUT(.10)
  /NOORIGIN
  /DEPENDENT ZGLS
  /METHOD=ENTER cage age2 age3 sex
  /METHOD=ENTER VBIL1 VBIL3 ZVSIOPS MBIL1 MBIL3 ZMSIOPS
  /METHOD=ENTER BIL1 BIL3 ZSIOPS CEMPLST ZLABNET
  /METHOD=ENTER singlemother0114 singlemother15  .

REGRESSION
  /MISSING LISTWISE
  /STATISTICS COEFF OUTS R ANOVA CHANGE
  /CRITERIA=PIN(.05) POUT(.10)
  /NOORIGIN
  /DEPENDENT ZGLS
  /METHOD=ENTER cage age2 age3 sex
  /METHOD=ENTER VBIL1 VBIL3 ZVSIOPS MBIL1 MBIL3 ZMSIOPS
  /METHOD=ENTER BIL1 BIL3 ZSIOPS CEMPLST ZLABNET
  /METHOD=ENTER CMDVISITS
  /METHOD=ENTER singlemother0114 singlemother15  .

REGRESSION
  /MISSING LISTWISE
  /STATISTICS COEFF OUTS R ANOVA CHANGE
  /CRITERIA=PIN(.05) POUT(.10)
  /NOORIGIN
  /DEPENDENT ZGLS
  /METHOD=ENTER cage age2 age3 sex
  /METHOD=ENTER VBIL1 VBIL3 ZVSIOPS MBIL1 MBIL3 ZMSIOPS
  /METHOD=ENTER BIL1 BIL3 ZSIOPS CEMPLST ZLABNET
  /METHOD=ENTER CMDVISITS
  /METHOD=ENTER CFRNDS CVISFRND CVISFAM CPART CDIVORCED
  /METHOD=ENTER singlemother0114 singlemother15  .

*** MODERATION OF THE EFFECT OF LIFE CIRCUMSTANCES ON LS BY SEX ***

COMPUTE sex_siops= sex * ZSIOPS .
COMPUTE sex_estat= sex * CEMPLST .
COMPUTE sex_labnet= sex * ZLABNET .
COMPUTE sex_mdvis= sex * CMDVISITS .
COMPUTE sex_frnds= sex * CFRNDS .
COMPUTE sex_visfrnd= sex * CVISFRND .
COMPUTE sex_visfam= sex * CVISFAM .
COMPUTE sex_part= sex * CPART .
COMPUTE sex_divorce= sex * CDIVORCED .
EXECUTE.

* SIOPS *

TEMPORARY .
SELECT IF singlemother0114 = 1 .
REGRESSION
  /MISSING LISTWISE
  /STATISTICS COEFF OUTS R ANOVA CHANGE
  /CRITERIA=PIN(.05) POUT(.10)
  /NOORIGIN
  /DEPENDENT ZGLS
  /METHOD=ENTER cage age2 age3 sex VBIL1 VBIL3 ZVSIOPS MBIL1 MBIL3 ZMSIOPS ZSIOPS
  /METHOD=ENTER sex_siops .

TEMPORARY .
SELECT IF singlemother15 = 1 .
REGRESSION
  /MISSING LISTWISE
  /STATISTICS COEFF OUTS R ANOVA CHANGE
  /CRITERIA=PIN(.05) POUT(.10)
  /NOORIGIN
  /DEPENDENT ZGLS
  /METHOD=ENTER cage age2 age3 sex VBIL1 VBIL3 ZVSIOPS MBIL1 MBIL3 ZMSIOPS ZSIOPS
  /METHOD=ENTER sex_siops .

* EMPLOYMENT STATUS *

TEMPORARY .
SELECT IF singlemother0114 = 1 .
REGRESSION
  /MISSING LISTWISE
  /STATISTICS COEFF OUTS R ANOVA CHANGE
  /CRITERIA=PIN(.05) POUT(.10)
  /NOORIGIN
  /DEPENDENT ZGLS
  /METHOD=ENTER cage age2 age3 sex VBIL1 VBIL3 ZVSIOPS MBIL1 MBIL3 ZMSIOPS CEMPLST
  /METHOD=ENTER sex_estat .

TEMPORARY .
SELECT IF singlemother15 = 1 .
REGRESSION
  /MISSING LISTWISE
  /STATISTICS COEFF OUTS R ANOVA CHANGE
  /CRITERIA=PIN(.05) POUT(.10)
  /NOORIGIN
  /DEPENDENT ZGLS
  /METHOD=ENTER cage age2 age3 sex VBIL1 VBIL3 ZVSIOPS MBIL1 MBIL3 ZMSIOPS CEMPLST
  /METHOD=ENTER sex_estat .

* NET INCOME *

TEMPORARY .
SELECT IF singlemother0114 = 1 .
REGRESSION
  /MISSING LISTWISE
  /STATISTICS COEFF OUTS R ANOVA CHANGE
  /CRITERIA=PIN(.05) POUT(.10)
  /NOORIGIN
  /DEPENDENT ZGLS
  /METHOD=ENTER cage age2 age3 sex VBIL1 VBIL3 ZVSIOPS MBIL1 MBIL3 ZMSIOPS ZLABNET
  /METHOD=ENTER sex_labnet .

TEMPORARY .
SELECT IF singlemother15 = 1 .
REGRESSION
  /MISSING LISTWISE
  /STATISTICS COEFF OUTS R ANOVA CHANGE
  /CRITERIA=PIN(.05) POUT(.10)
  /NOORIGIN
  /DEPENDENT ZGLS
  /METHOD=ENTER cage age2 age3 sex VBIL1 VBIL3 ZVSIOPS MBIL1 MBIL3 ZMSIOPS ZLABNET
  /METHOD=ENTER sex_labnet .

* PHYSICAL HEALTH *

TEMPORARY .
SELECT IF singlemother0114 = 1 .
REGRESSION
  /MISSING LISTWISE
  /STATISTICS COEFF OUTS R ANOVA CHANGE
  /CRITERIA=PIN(.05) POUT(.10)
  /NOORIGIN
  /DEPENDENT ZGLS
  /METHOD=ENTER cage age2 age3 sex VBIL1 VBIL3 ZVSIOPS MBIL1 MBIL3 ZMSIOPS CMDVISITS
  /METHOD=ENTER sex_mdvis .

SORT CASES  BY sex .
SPLIT FILE LAYERED BY sex .

TEMPORARY .
SELECT IF singlemother0114 = 1 .
REGRESSION
  /MISSING LISTWISE
  /STATISTICS COEFF OUTS R ANOVA CHANGE
  /CRITERIA=PIN(.05) POUT(.10)
  /NOORIGIN
  /DEPENDENT ZGLS
  /METHOD=ENTER cage age2 age3 VBIL1 VBIL3 ZVSIOPS MBIL1 MBIL3 ZMSIOPS CMDVISITS .

SPLIT FILE OFF.

TEMPORARY .
SELECT IF singlemother15 = 1 .
REGRESSION
  /MISSING LISTWISE
  /STATISTICS COEFF OUTS R ANOVA CHANGE
  /CRITERIA=PIN(.05) POUT(.10)
  /NOORIGIN
  /DEPENDENT ZGLS
  /METHOD=ENTER cage age2 age3 sex VBIL1 VBIL3 ZVSIOPS MBIL1 MBIL3 ZMSIOPS CMDVISITS
  /METHOD=ENTER sex_mdvis .

* NUMBER OF FRIENDS *

TEMPORARY .
SELECT IF singlemother0114 = 1 .
REGRESSION
  /MISSING LISTWISE
  /STATISTICS COEFF OUTS R ANOVA CHANGE
  /CRITERIA=PIN(.05) POUT(.10)
  /NOORIGIN
  /DEPENDENT ZGLS
  /METHOD=ENTER cage age2 age3 sex VBIL1 VBIL3 ZVSIOPS MBIL1 MBIL3 ZMSIOPS CFRNDS
  /METHOD=ENTER sex_frnds .

SORT CASES  BY sex .
SPLIT FILE LAYERED BY sex .

TEMPORARY .
SELECT IF singlemother0114 = 1 .
REGRESSION
  /MISSING LISTWISE
  /STATISTICS COEFF OUTS R ANOVA CHANGE
  /CRITERIA=PIN(.05) POUT(.10)
  /NOORIGIN
  /DEPENDENT ZGLS
  /METHOD=ENTER cage age2 age3 VBIL1 VBIL3 ZVSIOPS MBIL1 MBIL3 ZMSIOPS CFRNDS .

SPLIT FILE OFF.

TEMPORARY .
SELECT IF singlemother15 = 1 .
REGRESSION
  /MISSING LISTWISE
  /STATISTICS COEFF OUTS R ANOVA CHANGE
  /CRITERIA=PIN(.05) POUT(.10)
  /NOORIGIN
  /DEPENDENT ZGLS
  /METHOD=ENTER cage age2 age3 sex VBIL1 VBIL3 ZVSIOPS MBIL1 MBIL3 ZMSIOPS CFRNDS
  /METHOD=ENTER sex_frnds .

* VISITS OF FRIENDS *

TEMPORARY .
SELECT IF singlemother0114 = 1 .
REGRESSION
  /MISSING LISTWISE
  /STATISTICS COEFF OUTS R ANOVA CHANGE
  /CRITERIA=PIN(.05) POUT(.10)
  /NOORIGIN
  /DEPENDENT ZGLS
  /METHOD=ENTER cage age2 age3 sex VBIL1 VBIL3 ZVSIOPS MBIL1 MBIL3 ZMSIOPS CVISFRND
  /METHOD=ENTER sex_visfrnd .

TEMPORARY .
SELECT IF singlemother15 = 1 .
REGRESSION
  /MISSING LISTWISE
  /STATISTICS COEFF OUTS R ANOVA CHANGE
  /CRITERIA=PIN(.05) POUT(.10)
  /NOORIGIN
  /DEPENDENT ZGLS
  /METHOD=ENTER cage age2 age3 sex VBIL1 VBIL3 ZVSIOPS MBIL1 MBIL3 ZMSIOPS CVISFRND
  /METHOD=ENTER sex_visfrnd .

* VISITS OF FAMILY *

TEMPORARY .
SELECT IF singlemother0114 = 1 .
REGRESSION
  /MISSING LISTWISE
  /STATISTICS COEFF OUTS R ANOVA CHANGE
  /CRITERIA=PIN(.05) POUT(.10)
  /NOORIGIN
  /DEPENDENT ZGLS
  /METHOD=ENTER cage age2 age3 sex VBIL1 VBIL3 ZVSIOPS MBIL1 MBIL3 ZMSIOPS CVISFAM
  /METHOD=ENTER sex_visfam .

TEMPORARY .
SELECT IF singlemother15 = 1 .
REGRESSION
  /MISSING LISTWISE
  /STATISTICS COEFF OUTS R ANOVA CHANGE
  /CRITERIA=PIN(.05) POUT(.10)
  /NOORIGIN
  /DEPENDENT ZGLS
  /METHOD=ENTER cage age2 age3 sex VBIL1 VBIL3 ZVSIOPS MBIL1 MBIL3 ZMSIOPS CVISFAM
  /METHOD=ENTER sex_visfam .

* PARTNERSHIP STATUS *

TEMPORARY .
SELECT IF singlemother0114 = 1 .
REGRESSION
  /MISSING LISTWISE
  /STATISTICS COEFF OUTS R ANOVA CHANGE
  /CRITERIA=PIN(.05) POUT(.10)
  /NOORIGIN
  /DEPENDENT ZGLS
  /METHOD=ENTER cage age2 age3 sex VBIL1 VBIL3 ZVSIOPS MBIL1 MBIL3 ZMSIOPS CPART
  /METHOD=ENTER sex_part .

TEMPORARY .
SELECT IF singlemother15 = 1 .
REGRESSION
  /MISSING LISTWISE
  /STATISTICS COEFF OUTS R ANOVA CHANGE
  /CRITERIA=PIN(.05) POUT(.10)
  /NOORIGIN
  /DEPENDENT ZGLS
  /METHOD=ENTER cage age2 age3 sex VBIL1 VBIL3 ZVSIOPS MBIL1 MBIL3 ZMSIOPS CPART
  /METHOD=ENTER sex_part .

* DIVORCED *

TEMPORARY .
SELECT IF singlemother0114 = 1 .
REGRESSION
  /MISSING LISTWISE
  /STATISTICS COEFF OUTS R ANOVA CHANGE
  /CRITERIA=PIN(.05) POUT(.10)
  /NOORIGIN
  /DEPENDENT ZGLS
  /METHOD=ENTER cage age2 age3 sex VBIL1 VBIL3 ZVSIOPS MBIL1 MBIL3 ZMSIOPS CDIVORCED
  /METHOD=ENTER sex_divorce .

TEMPORARY .
SELECT IF singlemother15 = 1 .
REGRESSION
  /MISSING LISTWISE
  /STATISTICS COEFF OUTS R ANOVA CHANGE
  /CRITERIA=PIN(.05) POUT(.10)
  /NOORIGIN
  /DEPENDENT ZGLS
  /METHOD=ENTER cage age2 age3 sex VBIL1 VBIL3 ZVSIOPS MBIL1 MBIL3 ZMSIOPS CDIVORCED
  /METHOD=ENTER sex_divorce .

*** MODERATION BY AGE, SEX & SOCIETAL SYSTEM ***

*** AGE ***

COMPUTE cage0114= singlemother0114 * cage .
COMPUTE cage15= singlemother15 * cage .
COMPUTE cage20114= singlemother0114 * age2 .
COMPUTE cage215= singlemother15 * age2 .
COMPUTE cage30114= singlemother0114 * age3 .
COMPUTE cage315= singlemother15 * age3 .
EXECUTE.

REGRESSION
  /MISSING LISTWISE
  /STATISTICS COEFF OUTS R ANOVA CHANGE
  /CRITERIA=PIN(.05) POUT(.10)
  /NOORIGIN
  /DEPENDENT ZGLS
  /METHOD=ENTER singlemother0114 singlemother15 cage age2 age3 sex VBIL1 VBIL3 ZVSIOPS MBIL1 MBIL3 ZMSIOPS 
  /METHOD=ENTER cage0114 cage15 cage20114 cage215 cage30114 cage315 .

*** SEX ***

COMPUTE mutsex0114= singlemother0114 * sex .
COMPUTE mutsex15= singlemother15 * sex .
EXECUTE.

REGRESSION
  /MISSING LISTWISE
  /STATISTICS COEFF OUTS R ANOVA CHANGE
  /CRITERIA=PIN(.05) POUT(.10)
  /NOORIGIN
  /DEPENDENT ZGLS
  /METHOD=ENTER singlemother0114 singlemother15 cage age2 age3 sex VBIL1 VBIL3 ZVSIOPS MBIL1 MBIL3 ZMSIOPS 
  /METHOD=ENTER mutsex0114 mutsex15  .

*** SOCIETAL SYSTEM ***

RECODE
  GSAMPREG to BDSAMPREG (SYSMIS=-2)  .
EXECUTE .

COMPUTE sampreg = -2 .
IF (sampreg = -2) sampreg = GSAMPREG .
IF (sampreg = -2) sampreg = HSAMPREG .
IF (sampreg = -2) sampreg = ISAMPREG .
IF (sampreg = -2) sampreg = JSAMPREG .
IF (sampreg = -2) sampreg = KSAMPREG .
IF (sampreg = -2) sampreg = LSAMPREG .
IF (sampreg = -2) sampreg = MSAMPREG .
IF (sampreg = -2) sampreg = PSAMPREG .
IF (sampreg = -2) sampreg = QSAMPREG .
IF (sampreg = -2) sampreg = RSAMPREG .
IF (sampreg = -2) sampreg = SSAMPREG .
IF (sampreg = -2) sampreg = TSAMPREG .
IF (sampreg = -2) sampreg = USAMPREG .
IF (sampreg = -2) sampreg = VSAMPREG .
IF (sampreg = -2) sampreg = WSAMPREG .
IF (sampreg = -2) sampreg = XSAMPREG .
IF (sampreg = -2) sampreg = YSAMPREG .
IF (sampreg = -2) sampreg = ZSAMPREG .
IF (sampreg = -2) sampreg = BASAMPREG .
IF (sampreg = -2) sampreg = BBSAMPREG .
IF (sampreg = -2) sampreg = BCSAMPREG .
IF (sampreg = -2) sampreg = BDSAMPREG .

RECODE sampreg (1=0) (2=1) .
EXECUTE.

FREQ VARS sampreg .

COMPUTE muteast0114= singlemother0114 * sampreg .
COMPUTE muteast15= singlemother15 * sampreg .
EXECUTE.

REGRESSION
  /MISSING LISTWISE
  /STATISTICS COEFF OUTS R ANOVA CHANGE
  /CRITERIA=PIN(.05) POUT(.10)
  /NOORIGIN
  /DEPENDENT ZGLS
  /METHOD=ENTER singlemother0114 singlemother15 cage age2 age3 sex VBIL1 VBIL3 ZVSIOPS MBIL1 MBIL3 ZMSIOPS sampreg
  /METHOD=ENTER muteast0114 muteast15  .

TEMPORARY .
SELECT IF gebjahr < 1975 .

REGRESSION
  /MISSING LISTWISE
  /STATISTICS COEFF OUTS R ANOVA CHANGE
  /CRITERIA=PIN(.05) POUT(.10)
  /NOORIGIN
  /DEPENDENT ZGLS
  /METHOD=ENTER singlemother0114 singlemother15 cage age2 age3 sex VBIL1 VBIL3 ZVSIOPS MBIL1 MBIL3 ZMSIOPS sampreg
  /METHOD=ENTER muteast0114 muteast15  .

******
