# Supplementary material for: Growing up with a single mother and life satisfaction in adulthood: A test of mediating and moderating factors
Source: PLoS One. 2017 Jun 15;12(6):e0179639. doi: 10.1371/journal.pone.0179639 (PMC5472317; doi:10.1371/journal.pone.0179639)
Supplement: S1 File — Those not using SPSS or stata may check the included output-file. (ZIP) [file pone.0179639.s003.zip › analyze data set.txt]

Descriptives


Descriptive Statistics
|-------------------------|-----|-------|-------|----|--------------|
|                         |N    |Minimum|Maximum|Mean|Std. Deviation|
|-------------------------|-----|-------|-------|----|--------------|
|Overall life satisfaction|9248 |0      |10     |7,35|1,762         |
|-------------------------|-----|-------|-------|----|--------------|
|Overall life satisfaction|9843 |0      |10     |7,31|1,720         |
|-------------------------|-----|-------|-------|----|--------------|
|Overall life satisfaction|11487|0      |10     |7,29|1,691         |
|-------------------------|-----|-------|-------|----|--------------|
|Overall life satisfaction|11410|0      |10     |7,22|1,725         |
|-------------------------|-----|-------|-------|----|--------------|
|Overall life satisfaction|11380|0      |10     |7,02|1,801         |
|-------------------------|-----|-------|-------|----|--------------|
|Overall life satisfaction|11103|0      |10     |7,18|1,788         |
|-------------------------|-----|-------|-------|----|--------------|
|Overall life satisfaction|12438|0      |10     |7,13|1,743         |
|-------------------------|-----|-------|-------|----|--------------|
|Overall life satisfaction|12128|0      |10     |7,18|1,734         |
|-------------------------|-----|-------|-------|----|--------------|
|Overall life satisfaction|11612|0      |10     |7,17|1,698         |
|-------------------------|-----|-------|-------|----|--------------|
|Overall life satisfaction|12546|0      |10     |7,12|1,752         |
|-------------------------|-----|-------|-------|----|--------------|
|Overall life satisfaction|12031|0      |10     |7,27|1,719         |
|-------------------------|-----|-------|-------|----|--------------|
|Overall life satisfaction|12182|0      |10     |7,16|1,715         |
|-------------------------|-----|-------|-------|----|--------------|
|Overall life satisfaction|14300|0      |10     |7,25|1,703         |
|-------------------------|-----|-------|-------|----|--------------|
|Overall life satisfaction|19165|0      |10     |7,34|1,764         |
|-------------------------|-----|-------|-------|----|--------------|
|Valid N (listwise)       |2873 |       |       |    |              |
|-------------------------|-----|-------|-------|----|--------------|


Descriptives


Descriptive Statistics
|------------------|-----|-------|-------|------|--------------|
|                  |N    |Minimum|Maximum|Mean  |Std. Deviation|
|------------------|-----|-------|-------|------|--------------|
|GLS               |33968|,00    |10,00  |7,3011|1,51111       |
|------------------|-----|-------|-------|------|--------------|
|Valid N (listwise)|33968|       |       |      |              |
|------------------|-----|-------|-------|------|--------------|


Frequencies


Statistics
|---------|-----------|----------------|--------------|
|         |bothparents|singlemother0114|singlemother15|
|-|-------|-----------|----------------|--------------|
|N|Valid  |33968      |33968           |33968         |
| |-------|-----------|----------------|--------------|
| |Missing|0          |0               |0             |
|-|-------|-----------|----------------|--------------|


Frequency Table

bothparents
|-----------|---------|-------|-------------|------------------|
|           |Frequency|Percent|Valid Percent|Cumulative Percent|
|-----|-----|---------|-------|-------------|------------------|
|Valid|,00  |6779     |20,0   |20,0         |20,0              |
|     |-----|---------|-------|-------------|------------------|
|     |1,00 |27189    |80,0   |80,0         |100,0             |
|     |-----|---------|-------|-------------|------------------|
|     |Total|33968    |100,0  |100,0        |                  |
|-----|-----|---------|-------|-------------|------------------|


singlemother0114
|-----------|---------|-------|-------------|------------------|
|           |Frequency|Percent|Valid Percent|Cumulative Percent|
|-----|-----|---------|-------|-------------|------------------|
|Valid|,00  |31808    |93,6   |93,6         |93,6              |
|     |-----|---------|-------|-------------|------------------|
|     |1,00 |2160     |6,4    |6,4          |100,0             |
|     |-----|---------|-------|-------------|------------------|
|     |Total|33968    |100,0  |100,0        |                  |
|-----|-----|---------|-------|-------------|------------------|


singlemother15
|-----------|---------|-------|-------------|------------------|
|           |Frequency|Percent|Valid Percent|Cumulative Percent|
|-----|-----|---------|-------|-------------|------------------|
|Valid|,00  |32894    |96,8   |96,8         |96,8              |
|     |-----|---------|-------|-------------|------------------|
|     |1,00 |1074     |3,2    |3,2          |100,0             |
|     |-----|---------|-------|-------------|------------------|
|     |Total|33968    |100,0  |100,0        |                  |
|-----|-----|---------|-------|-------------|------------------|


Descriptives


Descriptive Statistics
|------------------|-----|-------|-------|-------|--------------|
|                  |N    |Minimum|Maximum|Mean   |Std. Deviation|
|------------------|-----|-------|-------|-------|--------------|
|gage              |24123|17,00  |66,00  |37,8648|13,50282      |
|------------------|-----|-------|-------|-------|--------------|
|Valid N (listwise)|24123|       |       |       |              |
|------------------|-----|-------|-------|-------|--------------|


Frequencies


Statistics
Geschlecht
|-|-------|-----|
|N|Valid  |24123|
| |-------|-----|
| |Missing|0    |
|-|-------|-----|


Geschlecht
|------------|---------|-------|-------------|------------------|
|            |Frequency|Percent|Valid Percent|Cumulative Percent|
|-----|------|---------|-------|-------------|------------------|
|Valid|female|12570    |52,1   |52,1         |52,1              |
|     |------|---------|-------|-------------|------------------|
|     |male  |11553    |47,9   |47,9         |100,0             |
|     |------|---------|-------|-------------|------------------|
|     |Total |24123    |100,0  |100,0        |                  |
|-----|------|---------|-------|-------------|------------------|


Frequencies


Statistics
|---------|------------------|-----|-----|-----|
|         |Schulbildung Vater|VBIL1|VBIL2|VBIL3|
|-|-------|------------------|-----|-----|-----|
|N|Valid  |24123             |24123|24123|24123|
| |-------|------------------|-----|-----|-----|
| |Missing|0                 |0    |0    |0    |
|-|-------|------------------|-----|-----|-----|


Frequency Table

Schulbildung Vater
|-------------------------|---------|-------|-------------|------------------|
|                         |Frequency|Percent|Valid Percent|Cumulative Percent|
|-----|-------------------|---------|-------|-------------|------------------|
|Valid|Weiss nicht        |1013     |4,2    |4,2          |4,2               |
|     |-------------------|---------|-------|-------------|------------------|
|     |Hauptschule        |9984     |41,4   |41,4         |45,6              |
|     |-------------------|---------|-------|-------------|------------------|
|     |Realschule         |3585     |14,9   |14,9         |60,4              |
|     |-------------------|---------|-------|-------------|------------------|
|     |Fachoberschule     |242      |1,0    |1,0          |61,5              |
|     |-------------------|---------|-------|-------------|------------------|
|     |Abitur             |3033     |12,6   |12,6         |74,0              |
|     |-------------------|---------|-------|-------------|------------------|
|     |sonstiger Abschluss|1062     |4,4    |4,4          |78,4              |
|     |-------------------|---------|-------|-------------|------------------|
|     |Kein Abschluss     |689      |2,9    |2,9          |81,3              |
|     |-------------------|---------|-------|-------------|------------------|
|     |8                  |4515     |18,7   |18,7         |100,0             |
|     |-------------------|---------|-------|-------------|------------------|
|     |Total              |24123    |100,0  |100,0        |                  |
|-----|-------------------|---------|-------|-------------|------------------|


VBIL1
|-----------|---------|-------|-------------|------------------|
|           |Frequency|Percent|Valid Percent|Cumulative Percent|
|-----|-----|---------|-------|-------------|------------------|
|Valid|,00  |16844    |69,8   |69,8         |69,8              |
|     |-----|---------|-------|-------------|------------------|
|     |1,00 |7279     |30,2   |30,2         |100,0             |
|     |-----|---------|-------|-------------|------------------|
|     |Total|24123    |100,0  |100,0        |                  |
|-----|-----|---------|-------|-------------|------------------|


VBIL2
|-----------|---------|-------|-------------|------------------|
|           |Frequency|Percent|Valid Percent|Cumulative Percent|
|-----|-----|---------|-------|-------------|------------------|
|Valid|,00  |14139    |58,6   |58,6         |58,6              |
|     |-----|---------|-------|-------------|------------------|
|     |1,00 |9984     |41,4   |41,4         |100,0             |
|     |-----|---------|-------|-------------|------------------|
|     |Total|24123    |100,0  |100,0        |                  |
|-----|-----|---------|-------|-------------|------------------|


VBIL3
|-----------|---------|-------|-------------|------------------|
|           |Frequency|Percent|Valid Percent|Cumulative Percent|
|-----|-----|---------|-------|-------------|------------------|
|Valid|,00  |17263    |71,6   |71,6         |71,6              |
|     |-----|---------|-------|-------------|------------------|
|     |1,00 |6860     |28,4   |28,4         |100,0             |
|     |-----|---------|-------|-------------|------------------|
|     |Total|24123    |100,0  |100,0        |                  |
|-----|-----|---------|-------|-------------|------------------|


Frequencies


Statistics
|---------|-------------------|-----|-----|-----|
|         |Schulbildung Mutter|MBIL1|MBIL2|MBIL3|
|-|-------|-------------------|-----|-----|-----|
|N|Valid  |24123              |24123|24123|24123|
| |-------|-------------------|-----|-----|-----|
| |Missing|0                  |0    |0    |0    |
|-|-------|-------------------|-----|-----|-----|


Frequency Table

Schulbildung Mutter
|-------------------------|---------|-------|-------------|------------------|
|                         |Frequency|Percent|Valid Percent|Cumulative Percent|
|-----|-------------------|---------|-------|-------------|------------------|
|Valid|Weiss nicht        |679      |2,8    |2,8          |2,8               |
|     |-------------------|---------|-------|-------------|------------------|
|     |Hauptschule        |10059    |41,7   |41,7         |44,5              |
|     |-------------------|---------|-------|-------------|------------------|
|     |Realschule         |4620     |19,2   |19,2         |63,7              |
|     |-------------------|---------|-------|-------------|------------------|
|     |Fachoberschule     |174      |,7     |,7           |64,4              |
|     |-------------------|---------|-------|-------------|------------------|
|     |Abitur             |2078     |8,6    |8,6          |73,0              |
|     |-------------------|---------|-------|-------------|------------------|
|     |sonstiger Abschluss|1148     |4,8    |4,8          |77,8              |
|     |-------------------|---------|-------|-------------|------------------|
|     |Kein Abschluss     |850      |3,5    |3,5          |81,3              |
|     |-------------------|---------|-------|-------------|------------------|
|     |8                  |4515     |18,7   |18,7         |100,0             |
|     |-------------------|---------|-------|-------------|------------------|
|     |Total              |24123    |100,0  |100,0        |                  |
|-----|-------------------|---------|-------|-------------|------------------|


MBIL1
|-----------|---------|-------|-------------|------------------|
|           |Frequency|Percent|Valid Percent|Cumulative Percent|
|-----|-----|---------|-------|-------------|------------------|
|Valid|,00  |16931    |70,2   |70,2         |70,2              |
|     |-----|---------|-------|-------------|------------------|
|     |1,00 |7192     |29,8   |29,8         |100,0             |
|     |-----|---------|-------|-------------|------------------|
|     |Total|24123    |100,0  |100,0        |                  |
|-----|-----|---------|-------|-------------|------------------|


MBIL2
|-----------|---------|-------|-------------|------------------|
|           |Frequency|Percent|Valid Percent|Cumulative Percent|
|-----|-----|---------|-------|-------------|------------------|
|Valid|,00  |14064    |58,3   |58,3         |58,3              |
|     |-----|---------|-------|-------------|------------------|
|     |1,00 |10059    |41,7   |41,7         |100,0             |
|     |-----|---------|-------|-------------|------------------|
|     |Total|24123    |100,0  |100,0        |                  |
|-----|-----|---------|-------|-------------|------------------|


MBIL3
|-----------|---------|-------|-------------|------------------|
|           |Frequency|Percent|Valid Percent|Cumulative Percent|
|-----|-----|---------|-------|-------------|------------------|
|Valid|,00  |17251    |71,5   |71,5         |71,5              |
|     |-----|---------|-------|-------------|------------------|
|     |1,00 |6872     |28,5   |28,5         |100,0             |
|     |-----|---------|-------|-------------|------------------|
|     |Total|24123    |100,0  |100,0        |                  |
|-----|-----|---------|-------|-------------|------------------|


Frequencies


Statistics
|---------|-----|-----|-----|-----|
|         |ISCED|BIL1 |BIL2 |BIL3 |
|-|-------|-----|-----|-----|-----|
|N|Valid  |24123|24123|24123|24123|
| |-------|-----|-----|-----|-----|
| |Missing|0    |0    |0    |0    |
|-|-------|-----|-----|-----|-----|


Frequency Table

ISCED
|-----------|---------|-------|-------------|------------------|
|           |Frequency|Percent|Valid Percent|Cumulative Percent|
|-----|-----|---------|-------|-------------|------------------|
|Valid|,00  |1304     |5,4    |5,4          |5,4               |
|     |-----|---------|-------|-------------|------------------|
|     |1,00 |543      |2,3    |2,3          |7,7               |
|     |-----|---------|-------|-------------|------------------|
|     |2,00 |3093     |12,8   |12,8         |20,5              |
|     |-----|---------|-------|-------------|------------------|
|     |3,00 |10741    |44,5   |44,5         |65,0              |
|     |-----|---------|-------|-------------|------------------|
|     |4,00 |1938     |8,0    |8,0          |73,0              |
|     |-----|---------|-------|-------------|------------------|
|     |5,00 |1183     |4,9    |4,9          |77,9              |
|     |-----|---------|-------|-------------|------------------|
|     |6,00 |5183     |21,5   |21,5         |99,4              |
|     |-----|---------|-------|-------------|------------------|
|     |7,00 |138      |,6     |,6           |100,0             |
|     |-----|---------|-------|-------------|------------------|
|     |Total|24123    |100,0  |100,0        |                  |
|-----|-----|---------|-------|-------------|------------------|


BIL1
|-----------|---------|-------|-------------|------------------|
|           |Frequency|Percent|Valid Percent|Cumulative Percent|
|-----|-----|---------|-------|-------------|------------------|
|Valid|,00  |19045    |78,9   |78,9         |78,9              |
|     |-----|---------|-------|-------------|------------------|
|     |1,00 |5078     |21,1   |21,1         |100,0             |
|     |-----|---------|-------|-------------|------------------|
|     |Total|24123    |100,0  |100,0        |                  |
|-----|-----|---------|-------|-------------|------------------|


BIL2
|-----------|---------|-------|-------------|------------------|
|           |Frequency|Percent|Valid Percent|Cumulative Percent|
|-----|-----|---------|-------|-------------|------------------|
|Valid|,00  |11444    |47,4   |47,4         |47,4              |
|     |-----|---------|-------|-------------|------------------|
|     |1,00 |12679    |52,6   |52,6         |100,0             |
|     |-----|---------|-------|-------------|------------------|
|     |Total|24123    |100,0  |100,0        |                  |
|-----|-----|---------|-------|-------------|------------------|


BIL3
|-----------|---------|-------|-------------|------------------|
|           |Frequency|Percent|Valid Percent|Cumulative Percent|
|-----|-----|---------|-------|-------------|------------------|
|Valid|,00  |17757    |73,6   |73,6         |73,6              |
|     |-----|---------|-------|-------------|------------------|
|     |1,00 |6366     |26,4   |26,4         |100,0             |
|     |-----|---------|-------|-------------|------------------|
|     |Total|24123    |100,0  |100,0        |                  |
|-----|-----|---------|-------|-------------|------------------|


Descriptives


Descriptive Statistics
|------------------|-----|-------|-------|-------|--------------|
|                  |N    |Minimum|Maximum|Mean   |Std. Deviation|
|------------------|-----|-------|-------|-------|--------------|
|SIOPS             |18746|13,00  |78,00  |42,6670|12,95064      |
|------------------|-----|-------|-------|-------|--------------|
|Valid N (listwise)|18746|       |       |       |              |
|------------------|-----|-------|-------|-------|--------------|


Descriptives


Descriptive Statistics
|------------------|-----|-------|-------|-----|--------------|
|                  |N    |Minimum|Maximum|Mean |Std. Deviation|
|------------------|-----|-------|-------|-----|--------------|
|EMPLST            |24095|,00    |1,00   |,5471|,39916        |
|------------------|-----|-------|-------|-----|--------------|
|Valid N (listwise)|24095|       |       |     |              |
|------------------|-----|-------|-------|-----|--------------|


Descriptives


Descriptive Statistics
|------------------|-----|-------|--------|---------|--------------|
|                  |N    |Minimum|Maximum |Mean     |Std. Deviation|
|------------------|-----|-------|--------|---------|--------------|
|LABNET            |24123|,00    |36000,00|1142,8410|1261,42026    |
|------------------|-----|-------|--------|---------|--------------|
|Valid N (listwise)|24123|       |        |         |              |
|------------------|-----|-------|--------|---------|--------------|


Descriptives


Descriptive Statistics
|------------------------------|-----|-------|-------|----|--------------|
|                              |N    |Minimum|Maximum|Mean|Std. Deviation|
|------------------------------|-----|-------|-------|----|--------------|
|Number of annual doctor visits|5515 |0      |240    |7,67|14,028        |
|------------------------------|-----|-------|-------|----|--------------|
|Number of annual doctor visits|6005 |0      |396    |7,90|15,299        |
|------------------------------|-----|-------|-------|----|--------------|
|Number of annual doctor visits|7230 |0      |360    |7,91|15,142        |
|------------------------------|-----|-------|-------|----|--------------|
|Number of annual doctor visits|7293 |0      |360    |8,17|13,811        |
|------------------------------|-----|-------|-------|----|--------------|
|Number of annual doctor visits|7420 |0      |360    |7,27|13,031        |
|------------------------------|-----|-------|-------|----|--------------|
|Number of annual doctor visits|7348 |0      |200    |7,74|12,284        |
|------------------------------|-----|-------|-------|----|--------------|
|Number of annual doctor visits|8235 |0      |280    |7,83|14,030        |
|------------------------------|-----|-------|-------|----|--------------|
|Number of annual doctor visits|8026 |0      |360    |8,41|13,897        |
|------------------------------|-----|-------|-------|----|--------------|
|Number of annual doctor visits|7744 |0      |396    |8,18|14,963        |
|------------------------------|-----|-------|-------|----|--------------|
|Number of annual doctor visits|8438 |0      |396    |8,65|13,589        |
|------------------------------|-----|-------|-------|----|--------------|
|Number of annual doctor visits|8119 |0      |240    |8,19|13,162        |
|------------------------------|-----|-------|-------|----|--------------|
|Number of annual doctor visits|9653 |0      |240    |8,45|13,395        |
|------------------------------|-----|-------|-------|----|--------------|
|Number of annual doctor visits|10299|0      |280    |8,39|13,592        |
|------------------------------|-----|-------|-------|----|--------------|
|Number of annual doctor visits|9683 |0      |360    |8,76|13,241        |
|------------------------------|-----|-------|-------|----|--------------|
|Valid N (listwise)            |1662 |       |       |    |              |
|------------------------------|-----|-------|-------|----|--------------|


Descriptives


Descriptive Statistics
|------------------|-----|-------|-------|------|--------------|
|                  |N    |Minimum|Maximum|Mean  |Std. Deviation|
|------------------|-----|-------|-------|------|--------------|
|MDVISITS          |19654|,00    |160,00 |8,1412|9,95642       |
|------------------|-----|-------|-------|------|--------------|
|Valid N (listwise)|19654|       |       |      |              |
|------------------|-----|-------|-------|------|--------------|


Descriptives


Descriptive Statistics
|------------------|-----|-------|-------|------|--------------|
|                  |N    |Minimum|Maximum|Mean  |Std. Deviation|
|------------------|-----|-------|-------|------|--------------|
|FRNDS             |14956|,00    |99,00  |4,5866|3,62640       |
|------------------|-----|-------|-------|------|--------------|
|Valid N (listwise)|14956|       |       |      |              |
|------------------|-----|-------|-------|------|--------------|


Descriptives


Descriptive Statistics
|------------------|-----|-------|-------|------|--------------|
|                  |N    |Minimum|Maximum|Mean  |Std. Deviation|
|------------------|-----|-------|-------|------|--------------|
|VISFRND           |15074|1,00   |5,00   |3,3662|,83148        |
|------------------|-----|-------|-------|------|--------------|
|VISFAM            |15063|1,00   |5,00   |3,2681|,87475        |
|------------------|-----|-------|-------|------|--------------|
|Valid N (listwise)|15053|       |       |      |              |
|------------------|-----|-------|-------|------|--------------|


Descriptives


Descriptive Statistics
|------------------|-----|-------|-------|-----|--------------|
|                  |N    |Minimum|Maximum|Mean |Std. Deviation|
|------------------|-----|-------|-------|-----|--------------|
|PART              |24119|,00    |1,00   |,6304|,46327        |
|------------------|-----|-------|-------|-----|--------------|
|Valid N (listwise)|24119|       |       |     |              |
|------------------|-----|-------|-------|-----|--------------|


Descriptives


Descriptive Statistics
|------------------|-----|-------|-------|-----|--------------|
|                  |N    |Minimum|Maximum|Mean |Std. Deviation|
|------------------|-----|-------|-------|-----|--------------|
|DIVORCED          |24123|,00    |1,00   |,0234|,10913        |
|------------------|-----|-------|-------|-----|--------------|
|Valid N (listwise)|24123|       |       |     |              |
|------------------|-----|-------|-------|-----|--------------|


Descriptives


Descriptive Statistics
|------------------|-----|-------|-------|------|--------------|
|                  |N    |Minimum|Maximum|Mean  |Std. Deviation|
|------------------|-----|-------|-------|------|--------------|
|GLS               |24123|,00    |10,00  |7,3348|1,49330       |
|------------------|-----|-------|-------|------|--------------|
|Valid N (listwise)|24123|       |       |      |              |
|------------------|-----|-------|-------|------|--------------|


Descriptives


Descriptive Statistics
|------------------|-----|-------|-------|------|--------------|
|                  |N    |Minimum|Maximum|Mean  |Std. Deviation|
|------------------|-----|-------|-------|------|--------------|
|NLS               |24123|1,00   |14,00  |4,7104|4,29094       |
|------------------|-----|-------|-------|------|--------------|
|Valid N (listwise)|24123|       |       |      |              |
|------------------|-----|-------|-------|------|--------------|


Descriptives


Descriptive Statistics
|------------------------------------------------|-----|-------|-------|-------|--------------|
|                                                |N    |Minimum|Maximum|Mean   |Std. Deviation|
|------------------------------------------------|-----|-------|-------|-------|--------------|
|VATER TREIMANS STANDARD INT.OCC.PR.SCORE (IS88) |24123|13     |78     |33,65  |17,267        |
|------------------------------------------------|-----|-------|-------|-------|--------------|
|MUTTER TREIMANS STANDARD INT.OCC.PR.SCORE (IS88)|24123|0      |78     |26,35  |16,432        |
|------------------------------------------------|-----|-------|-------|-------|--------------|
|SIOPS                                           |24123|13,00  |78,00  |36,0543|16,81641      |
|------------------------------------------------|-----|-------|-------|-------|--------------|
|Valid N (listwise)                              |24123|       |       |       |              |
|------------------------------------------------|-----|-------|-------|-------|--------------|


Descriptives


Descriptive Statistics
|------------------|-----|-------|-------|-----|--------------|
|                  |N    |Minimum|Maximum|Mean |Std. Deviation|
|------------------|-----|-------|-------|-----|--------------|
|EMPLST            |24095|,00    |1,00   |,5471|,39916        |
|------------------|-----|-------|-------|-----|--------------|
|Valid N (listwise)|24095|       |       |     |              |
|------------------|-----|-------|-------|-----|--------------|


Descriptives


Descriptive Statistics
|------------------|-----|-------|-------|-----|--------------|
|                  |N    |Minimum|Maximum|Mean |Std. Deviation|
|------------------|-----|-------|-------|-----|--------------|
|CEMPLST           |24123|-,55   |,45    |,0000|,39893        |
|------------------|-----|-------|-------|-----|--------------|
|Valid N (listwise)|24123|       |       |     |              |
|------------------|-----|-------|-------|-----|--------------|


Descriptives


Descriptive Statistics
|------------------|-----|-------|--------|---------|--------------|
|                  |N    |Minimum|Maximum |Mean     |Std. Deviation|
|------------------|-----|-------|--------|---------|--------------|
|LABNET            |24123|,00    |36000,00|1142,8410|1261,42026    |
|------------------|-----|-------|--------|---------|--------------|
|Valid N (listwise)|24123|       |        |         |              |
|------------------|-----|-------|--------|---------|--------------|


Descriptives


Descriptive Statistics
|------------------|-----|-------|-------|------|--------------|
|                  |N    |Minimum|Maximum|Mean  |Std. Deviation|
|------------------|-----|-------|-------|------|--------------|
|MDVISITS          |19654|,00    |160,00 |8,1412|9,95642       |
|------------------|-----|-------|-------|------|--------------|
|Valid N (listwise)|19654|       |       |      |              |
|------------------|-----|-------|-------|------|--------------|


Descriptives


Descriptive Statistics
|------------------|-----|-------|-------|-----|--------------|
|                  |N    |Minimum|Maximum|Mean |Std. Deviation|
|------------------|-----|-------|-------|-----|--------------|
|CMDVISITS         |24123|-151,86|8,14   |,0000|8,98693       |
|------------------|-----|-------|-------|-----|--------------|
|Valid N (listwise)|24123|       |       |     |              |
|------------------|-----|-------|-------|-----|--------------|


Descriptives


Descriptive Statistics
|------------------|-----|-------|-------|------|--------------|
|                  |N    |Minimum|Maximum|Mean  |Std. Deviation|
|------------------|-----|-------|-------|------|--------------|
|FRNDS             |14956|,00    |99,00  |4,5866|3,62640       |
|------------------|-----|-------|-------|------|--------------|
|Valid N (listwise)|14956|       |       |      |              |
|------------------|-----|-------|-------|------|--------------|


Descriptives


Descriptive Statistics
|------------------|-----|-------|-------|-----|--------------|
|                  |N    |Minimum|Maximum|Mean |Std. Deviation|
|------------------|-----|-------|-------|-----|--------------|
|CFRNDS            |24123|-4,59  |94,41  |,0000|2,85537       |
|------------------|-----|-------|-------|-----|--------------|
|Valid N (listwise)|24123|       |       |     |              |
|------------------|-----|-------|-------|-----|--------------|


Descriptives


Descriptive Statistics
|------------------|-----|-------|-------|------|--------------|
|                  |N    |Minimum|Maximum|Mean  |Std. Deviation|
|------------------|-----|-------|-------|------|--------------|
|VISFRND           |15074|1,00   |5,00   |3,3662|,83148        |
|------------------|-----|-------|-------|------|--------------|
|Valid N (listwise)|15074|       |       |      |              |
|------------------|-----|-------|-------|------|--------------|


Descriptives


Descriptive Statistics
|------------------|-----|-------|-------|-----|--------------|
|                  |N    |Minimum|Maximum|Mean |Std. Deviation|
|------------------|-----|-------|-------|-----|--------------|
|CVISFRND          |24123|-2,37  |1,63   |,0000|,65728        |
|------------------|-----|-------|-------|-----|--------------|
|Valid N (listwise)|24123|       |       |     |              |
|------------------|-----|-------|-------|-----|--------------|


Descriptives


Descriptive Statistics
|------------------|-----|-------|-------|------|--------------|
|                  |N    |Minimum|Maximum|Mean  |Std. Deviation|
|------------------|-----|-------|-------|------|--------------|
|VISFAM            |15063|1,00   |5,00   |3,2681|,87475        |
|------------------|-----|-------|-------|------|--------------|
|Valid N (listwise)|15063|       |       |      |              |
|------------------|-----|-------|-------|------|--------------|


Descriptives


Descriptive Statistics
|------------------|-----|-------|-------|-----|--------------|
|                  |N    |Minimum|Maximum|Mean |Std. Deviation|
|------------------|-----|-------|-------|-----|--------------|
|CVISFAM           |24123|-2,27  |1,73   |,0000|,69122        |
|------------------|-----|-------|-------|-----|--------------|
|Valid N (listwise)|24123|       |       |     |              |
|------------------|-----|-------|-------|-----|--------------|


Descriptives


Descriptive Statistics
|------------------|-----|-------|-------|-----|--------------|
|                  |N    |Minimum|Maximum|Mean |Std. Deviation|
|------------------|-----|-------|-------|-----|--------------|
|PART              |24119|,00    |1,00   |,6304|,46327        |
|------------------|-----|-------|-------|-----|--------------|
|Valid N (listwise)|24119|       |       |     |              |
|------------------|-----|-------|-------|-----|--------------|


Descriptives


Descriptive Statistics
|------------------|-----|-------|-------|-----|--------------|
|                  |N    |Minimum|Maximum|Mean |Std. Deviation|
|------------------|-----|-------|-------|-----|--------------|
|CPART             |24123|-,63   |,37    |,0000|,46323        |
|------------------|-----|-------|-------|-----|--------------|
|Valid N (listwise)|24123|       |       |     |              |
|------------------|-----|-------|-------|-----|--------------|


Descriptives


Descriptive Statistics
|------------------|-----|-------|-------|-----|--------------|
|                  |N    |Minimum|Maximum|Mean |Std. Deviation|
|------------------|-----|-------|-------|-----|--------------|
|DIVORCED          |24123|,00    |1,00   |,0234|,10913        |
|------------------|-----|-------|-------|-----|--------------|
|Valid N (listwise)|24123|       |       |     |              |
|------------------|-----|-------|-------|-----|--------------|


Descriptives


Descriptive Statistics
|------------------|-----|-------|-------|-----|--------------|
|                  |N    |Minimum|Maximum|Mean |Std. Deviation|
|------------------|-----|-------|-------|-----|--------------|
|CDIVORCED         |24123|-,02   |,98    |,0000|,10913        |
|------------------|-----|-------|-------|-----|--------------|
|Valid N (listwise)|24123|       |       |     |              |
|------------------|-----|-------|-------|-----|--------------|


Descriptives


Descriptive Statistics
|------------------|-----|-------|-------|-------|--------------|
|                  |N    |Minimum|Maximum|Mean   |Std. Deviation|
|------------------|-----|-------|-------|-------|--------------|
|gage              |24123|17,00  |66,00  |37,8648|13,50282      |
|------------------|-----|-------|-------|-------|--------------|
|Valid N (listwise)|24123|       |       |       |              |
|------------------|-----|-------|-------|-------|--------------|


Descriptives


Descriptive Statistics
|------------------|-----|-------|-------|-------|--------------|
|                  |N    |Minimum|Maximum|Mean   |Std. Deviation|
|------------------|-----|-------|-------|-------|--------------|
|gage              |24123|17,00  |66,00  |37,8648|13,50282      |
|------------------|-----|-------|-------|-------|--------------|
|cage              |24123|-2,09  |2,81   |,0000  |1,35028       |
|------------------|-----|-------|-------|-------|--------------|
|age2              |24123|,00    |7,92   |1,8232 |1,66653       |
|------------------|-----|-------|-------|-------|--------------|
|age3              |24123|-9,08  |22,27  |,2839  |5,04133       |
|------------------|-----|-------|-------|-------|--------------|
|Valid N (listwise)|24123|       |       |       |              |
|------------------|-----|-------|-------|-------|--------------|


Oneway


Warnings
|-------------------------------------------------------------------------------------------------------------------------------------------------------------------------------------------------------------------------------------------------------------------|
|Text: singlemother Command: ONEWAY                                                                                                                                                                                                                                 |
|An undefined variable name, or a scratch or system variable was specified in a variable list which accepts only standard variables.  Check spelling and verify the existence of this variable.                                                                     |
|Execution of this command stops.                                                                                                                                                                                                                                   |
|-------------------------------------------------------------------------------------------------------------------------------------------------------------------------------------------------------------------------------------------------------------------|


Error # 701 in column 15.  Text: singlemother
An undefined variable name, or a scratch or system variable was specified in a
variable list which accepts only standard variables.  Check spelling and
verify the existence of this variable.
Execution of this command stops.

Error # 701 in column 23.  Text: singlemother
An undefined variable name, or a scratch or system variable was specified in a
variable list which accepts only standard variables.  Check spelling and
verify the existence of this variable.
Execution of this command stops.


Frequencies


Statistics
|---------|----------|-----|-----|-----|-----|-----|-----|-----|-----|-----|
|         |Geschlecht|VBIL1|VBIL2|VBIL3|MBIL1|MBIL2|MBIL3|BIL1 |BIL2 |BIL3 |
|-|-------|----------|-----|-----|-----|-----|-----|-----|-----|-----|-----|
|N|Valid  |24123     |24123|24123|24123|24123|24123|24123|24123|24123|24123|
| |-------|----------|-----|-----|-----|-----|-----|-----|-----|-----|-----|
| |Missing|0         |0    |0    |0    |0    |0    |0    |0    |0    |0    |
|-|-------|----------|-----|-----|-----|-----|-----|-----|-----|-----|-----|


Frequency Table

Geschlecht
|------------|---------|-------|-------------|------------------|
|            |Frequency|Percent|Valid Percent|Cumulative Percent|
|-----|------|---------|-------|-------------|------------------|
|Valid|female|12570    |52,1   |52,1         |52,1              |
|     |------|---------|-------|-------------|------------------|
|     |male  |11553    |47,9   |47,9         |100,0             |
|     |------|---------|-------|-------------|------------------|
|     |Total |24123    |100,0  |100,0        |                  |
|-----|------|---------|-------|-------------|------------------|


VBIL1
|-----------|---------|-------|-------------|------------------|
|           |Frequency|Percent|Valid Percent|Cumulative Percent|
|-----|-----|---------|-------|-------------|------------------|
|Valid|,00  |16844    |69,8   |69,8         |69,8              |
|     |-----|---------|-------|-------------|------------------|
|     |1,00 |7279     |30,2   |30,2         |100,0             |
|     |-----|---------|-------|-------------|------------------|
|     |Total|24123    |100,0  |100,0        |                  |
|-----|-----|---------|-------|-------------|------------------|


VBIL2
|-----------|---------|-------|-------------|------------------|
|           |Frequency|Percent|Valid Percent|Cumulative Percent|
|-----|-----|---------|-------|-------------|------------------|
|Valid|,00  |14139    |58,6   |58,6         |58,6              |
|     |-----|---------|-------|-------------|------------------|
|     |1,00 |9984     |41,4   |41,4         |100,0             |
|     |-----|---------|-------|-------------|------------------|
|     |Total|24123    |100,0  |100,0        |                  |
|-----|-----|---------|-------|-------------|------------------|


VBIL3
|-----------|---------|-------|-------------|------------------|
|           |Frequency|Percent|Valid Percent|Cumulative Percent|
|-----|-----|---------|-------|-------------|------------------|
|Valid|,00  |17263    |71,6   |71,6         |71,6              |
|     |-----|---------|-------|-------------|------------------|
|     |1,00 |6860     |28,4   |28,4         |100,0             |
|     |-----|---------|-------|-------------|------------------|
|     |Total|24123    |100,0  |100,0        |                  |
|-----|-----|---------|-------|-------------|------------------|


MBIL1
|-----------|---------|-------|-------------|------------------|
|           |Frequency|Percent|Valid Percent|Cumulative Percent|
|-----|-----|---------|-------|-------------|------------------|
|Valid|,00  |16931    |70,2   |70,2         |70,2              |
|     |-----|---------|-------|-------------|------------------|
|     |1,00 |7192     |29,8   |29,8         |100,0             |
|     |-----|---------|-------|-------------|------------------|
|     |Total|24123    |100,0  |100,0        |                  |
|-----|-----|---------|-------|-------------|------------------|


MBIL2
|-----------|---------|-------|-------------|------------------|
|           |Frequency|Percent|Valid Percent|Cumulative Percent|
|-----|-----|---------|-------|-------------|------------------|
|Valid|,00  |14064    |58,3   |58,3         |58,3              |
|     |-----|---------|-------|-------------|------------------|
|     |1,00 |10059    |41,7   |41,7         |100,0             |
|     |-----|---------|-------|-------------|------------------|
|     |Total|24123    |100,0  |100,0        |                  |
|-----|-----|---------|-------|-------------|------------------|


MBIL3
|-----------|---------|-------|-------------|------------------|
|           |Frequency|Percent|Valid Percent|Cumulative Percent|
|-----|-----|---------|-------|-------------|------------------|
|Valid|,00  |17251    |71,5   |71,5         |71,5              |
|     |-----|---------|-------|-------------|------------------|
|     |1,00 |6872     |28,5   |28,5         |100,0             |
|     |-----|---------|-------|-------------|------------------|
|     |Total|24123    |100,0  |100,0        |                  |
|-----|-----|---------|-------|-------------|------------------|


BIL1
|-----------|---------|-------|-------------|------------------|
|           |Frequency|Percent|Valid Percent|Cumulative Percent|
|-----|-----|---------|-------|-------------|------------------|
|Valid|,00  |19045    |78,9   |78,9         |78,9              |
|     |-----|---------|-------|-------------|------------------|
|     |1,00 |5078     |21,1   |21,1         |100,0             |
|     |-----|---------|-------|-------------|------------------|
|     |Total|24123    |100,0  |100,0        |                  |
|-----|-----|---------|-------|-------------|------------------|


BIL2
|-----------|---------|-------|-------------|------------------|
|           |Frequency|Percent|Valid Percent|Cumulative Percent|
|-----|-----|---------|-------|-------------|------------------|
|Valid|,00  |11444    |47,4   |47,4         |47,4              |
|     |-----|---------|-------|-------------|------------------|
|     |1,00 |12679    |52,6   |52,6         |100,0             |
|     |-----|---------|-------|-------------|------------------|
|     |Total|24123    |100,0  |100,0        |                  |
|-----|-----|---------|-------|-------------|------------------|


BIL3
|-----------|---------|-------|-------------|------------------|
|           |Frequency|Percent|Valid Percent|Cumulative Percent|
|-----|-----|---------|-------|-------------|------------------|
|Valid|,00  |17757    |73,6   |73,6         |73,6              |
|     |-----|---------|-------|-------------|------------------|
|     |1,00 |6366     |26,4   |26,4         |100,0             |
|     |-----|---------|-------|-------------|------------------|
|     |Total|24123    |100,0  |100,0        |                  |
|-----|-----|---------|-------|-------------|------------------|


Regression


Variables Entered/Removed(b)
|-----|---------------------------------------------------------------------------------------------------------------------------------------------------------------------------------------------------------------|-----------------|------|
|Model|Variables Entered                                                                                                                                                                                              |Variables Removed|Method|
|-----|---------------------------------------------------------------------------------------------------------------------------------------------------------------------------------------------------------------|-----------------|------|
|1    |Zscore:  MUTTER TREIMANS STANDARD INT.OCC.PR.SCORE (IS88), Geschlecht, singlemother15, singlemother0114, age2, cage, VBIL1, VBIL3, Zscore:  VATER TREIMANS STANDARD INT.OCC.PR.SCORE (IS88), MBIL3, MBIL1, age3|.                |Enter |
|-----|---------------------------------------------------------------------------------------------------------------------------------------------------------------------------------------------------------------|-----------------|------|
|2    |BIL3, BIL1, Zscore(SIOPS), Zscore(LABNET), CEMPLST                                                                                                                                                             |.                |Enter |
|-----|---------------------------------------------------------------------------------------------------------------------------------------------------------------------------------------------------------------|-----------------|------|
|3    |CMDVISITSa                                                                                                                                                                                                     |.                |Enter |
|-----|---------------------------------------------------------------------------------------------------------------------------------------------------------------------------------------------------------------|-----------------|------|
|4    |CFRNDS, CVISFAM, CDIVORCED, CVISFRND, CPART                                                                                                                                                                    |.                |Enter |
|-----|---------------------------------------------------------------------------------------------------------------------------------------------------------------------------------------------------------------|-----------------|------|
a. All requested variables entered.
b. Dependent Variable: Zscore(GLS)


Model Summary
|-----|-----|--------|-----------------|--------------------------|--------------------------------------------------|
|Model|R    |R Square|Adjusted R Square|Std. Error of the Estimate|Change Statistics                                 |
|     |     |        |                 |                          |-----------------|--------|---|-----|-------------|
|     |     |        |                 |                          |R Square Change  |F Change|df1|df2  |Sig. F Change|
|-----|-----|--------|-----------------|--------------------------|-----------------|--------|---|-----|-------------|
|1    |,099a|,010    |,009             |,99534169                 |,010             |19,860  |12 |24110|,000         |
|-----|-----|--------|-----------------|--------------------------|-----------------|--------|---|-----|-------------|
|2    |,220b|,048    |,048             |,97589036                 |,039             |195,139 |5  |24105|,000         |
|-----|-----|--------|-----------------|--------------------------|-----------------|--------|---|-----|-------------|
|3    |,262c|,069    |,068             |,96543941                 |,020             |525,701 |1  |24104|,000         |
|-----|-----|--------|-----------------|--------------------------|-----------------|--------|---|-----|-------------|
|4    |,325d|,106    |,105             |,94621173                 |,037             |198,915 |5  |24099|,000         |
|-----|-----|--------|-----------------|--------------------------|-----------------|--------|---|-----|-------------|
a. Predictors: (Constant), Zscore:  MUTTER TREIMANS STANDARD INT.OCC.PR.SCORE (IS88), Geschlecht, singlemother15, singlemother0114, age2, cage, VBIL1, VBIL3, Zscore:  VATER TREIMANS STANDARD INT.OCC.PR.SCORE (IS88), MBIL3, MBIL1, age3
b. Predictors: (Constant), Zscore:  MUTTER TREIMANS STANDARD INT.OCC.PR.SCORE (IS88), Geschlecht, singlemother15, singlemother0114, age2, cage, VBIL1, VBIL3, Zscore:  VATER TREIMANS STANDARD INT.OCC.PR.SCORE (IS88), MBIL3, MBIL1, age3, BIL3, BIL1, Zscore(SIOPS), Zscore(LABNET), CEMPLST
c. Predictors: (Constant), Zscore:  MUTTER TREIMANS STANDARD INT.OCC.PR.SCORE (IS88), Geschlecht, singlemother15, singlemother0114, age2, cage, VBIL1, VBIL3, Zscore:  VATER TREIMANS STANDARD INT.OCC.PR.SCORE (IS88), MBIL3, MBIL1, age3, BIL3, BIL1, Zscore(SIOPS), Zscore(LABNET), CEMPLST, CMDVISITS
d. Predictors: (Constant), Zscore:  MUTTER TREIMANS STANDARD INT.OCC.PR.SCORE (IS88), Geschlecht, singlemother15, singlemother0114, age2, cage, VBIL1, VBIL3, Zscore:  VATER TREIMANS STANDARD INT.OCC.PR.SCORE (IS88), MBIL3, MBIL1, age3, BIL3, BIL1, Zscore(SIOPS), Zscore(LABNET), CEMPLST, CMDVISITS, CFRNDS, CVISFAM, CDIVORCED, CVISFRND, CPART


ANOVA(e)
|----------------|--------------|-----|-----------|-------|-----|
|Model           |Sum of Squares|df   |Mean Square|F      |Sig. |
|-----|----------|--------------|-----|-----------|-------|-----|
|1    |Regression|236,100       |12   |19,675     |19,860 |,000a|
|     |----------|--------------|-----|-----------|-------|-----|
|     |Residual  |23885,900     |24110|,991       |       |     |
|     |----------|--------------|-----|-----------|-------|-----|
|     |Total     |24122,000     |24122|           |       |     |
|-----|----------|--------------|-----|-----------|-------|-----|
|2    |Regression|1165,314      |17   |68,548     |71,977 |,000b|
|     |----------|--------------|-----|-----------|-------|-----|
|     |Residual  |22956,686     |24105|,952       |       |     |
|     |----------|--------------|-----|-----------|-------|-----|
|     |Total     |24122,000     |24122|           |       |     |
|-----|----------|--------------|-----|-----------|-------|-----|
|3    |Regression|1655,306      |18   |91,961     |98,663 |,000c|
|     |----------|--------------|-----|-----------|-------|-----|
|     |Residual  |22466,694     |24104|,932       |       |     |
|     |----------|--------------|-----|-----------|-------|-----|
|     |Total     |24122,000     |24122|           |       |     |
|-----|----------|--------------|-----|-----------|-------|-----|
|4    |Regression|2545,764      |23   |110,685    |123,627|,000d|
|     |----------|--------------|-----|-----------|-------|-----|
|     |Residual  |21576,236     |24099|,895       |       |     |
|     |----------|--------------|-----|-----------|-------|-----|
|     |Total     |24122,000     |24122|           |       |     |
|-----|----------|--------------|-----|-----------|-------|-----|
a. Predictors: (Constant), Zscore:  MUTTER TREIMANS STANDARD INT.OCC.PR.SCORE (IS88), Geschlecht, singlemother15, singlemother0114, age2, cage, VBIL1, VBIL3, Zscore:  VATER TREIMANS STANDARD INT.OCC.PR.SCORE (IS88), MBIL3, MBIL1, age3
b. Predictors: (Constant), Zscore:  MUTTER TREIMANS STANDARD INT.OCC.PR.SCORE (IS88), Geschlecht, singlemother15, singlemother0114, age2, cage, VBIL1, VBIL3, Zscore:  VATER TREIMANS STANDARD INT.OCC.PR.SCORE (IS88), MBIL3, MBIL1, age3, BIL3, BIL1, Zscore(SIOPS), Zscore(LABNET), CEMPLST
c. Predictors: (Constant), Zscore:  MUTTER TREIMANS STANDARD INT.OCC.PR.SCORE (IS88), Geschlecht, singlemother15, singlemother0114, age2, cage, VBIL1, VBIL3, Zscore:  VATER TREIMANS STANDARD INT.OCC.PR.SCORE (IS88), MBIL3, MBIL1, age3, BIL3, BIL1, Zscore(SIOPS), Zscore(LABNET), CEMPLST, CMDVISITS
d. Predictors: (Constant), Zscore:  MUTTER TREIMANS STANDARD INT.OCC.PR.SCORE (IS88), Geschlecht, singlemother15, singlemother0114, age2, cage, VBIL1, VBIL3, Zscore:  VATER TREIMANS STANDARD INT.OCC.PR.SCORE (IS88), MBIL3, MBIL1, age3, BIL3, BIL1, Zscore(SIOPS), Zscore(LABNET), CEMPLST, CMDVISITS, CFRNDS, CVISFAM, CDIVORCED, CVISFRND, CPART
e. Dependent Variable: Zscore(GLS)


Coefficients(a)
|---------------------------------------------------------------|--------------------------------------|-------------------------|-------|----|
|Model                                                          |Unstandardized Coefficients           |Standardized Coefficients|t      |Sig.|
|     |---------------------------------------------------------|---------------------------|----------|-------------------------|       |    |
|                                                               |B                          |Std. Error|Beta                     |       |    |
|-----|---------------------------------------------------------|---------------------------|----------|-------------------------|-------|----|
|1    |(Constant)                                               |-,009                      |,015      |                         |-,571  |,568|
|     |---------------------------------------------------------|---------------------------|----------|-------------------------|-------|----|
|     |singlemother0114                                         |-,105                      |,027      |-,026                    |-3,953 |,000|
|     |---------------------------------------------------------|---------------------------|----------|-------------------------|-------|----|
|     |singlemother15                                           |-,172                      |,040      |-,028                    |-4,243 |,000|
|     |---------------------------------------------------------|---------------------------|----------|-------------------------|-------|----|
|     |cage                                                     |-,092                      |,012      |-,124                    |-7,746 |,000|
|     |---------------------------------------------------------|---------------------------|----------|-------------------------|-------|----|
|     |age2                                                     |,006                       |,004      |,010                     |1,369  |,171|
|     |---------------------------------------------------------|---------------------------|----------|-------------------------|-------|----|
|     |age3                                                     |,013                       |,003      |,065                     |3,987  |,000|
|     |---------------------------------------------------------|---------------------------|----------|-------------------------|-------|----|
|     |Geschlecht                                               |-,048                      |,013      |-,024                    |-3,715 |,000|
|     |---------------------------------------------------------|---------------------------|----------|-------------------------|-------|----|
|     |VBIL1                                                    |-,016                      |,025      |-,007                    |-,645  |,519|
|     |---------------------------------------------------------|---------------------------|----------|-------------------------|-------|----|
|     |VBIL3                                                    |,009                       |,020      |,004                     |,445   |,656|
|     |---------------------------------------------------------|---------------------------|----------|-------------------------|-------|----|
|     |Zscore:  VATER TREIMANS STANDARD INT.OCC.PR.SCORE (IS88) |,038                       |,008      |,038                     |4,441  |,000|
|     |---------------------------------------------------------|---------------------------|----------|-------------------------|-------|----|
|     |MBIL1                                                    |,055                       |,025      |,025                     |2,262  |,024|
|     |---------------------------------------------------------|---------------------------|----------|-------------------------|-------|----|
|     |MBIL3                                                    |,048                       |,020      |,022                     |2,404  |,016|
|     |---------------------------------------------------------|---------------------------|----------|-------------------------|-------|----|
|     |Zscore:  MUTTER TREIMANS STANDARD INT.OCC.PR.SCORE (IS88)|-,014                      |,008      |-,014                    |-1,779 |,075|
|-----|---------------------------------------------------------|---------------------------|----------|-------------------------|-------|----|
|2    |(Constant)                                               |-,054                      |,016      |                         |-3,501 |,000|
|     |---------------------------------------------------------|---------------------------|----------|-------------------------|-------|----|
|     |singlemother0114                                         |-,096                      |,026      |-,024                    |-3,694 |,000|
|     |---------------------------------------------------------|---------------------------|----------|-------------------------|-------|----|
|     |singlemother15                                           |-,136                      |,040      |-,022                    |-3,432 |,001|
|     |---------------------------------------------------------|---------------------------|----------|-------------------------|-------|----|
|     |cage                                                     |-,145                      |,012      |-,196                    |-12,283|,000|
|     |---------------------------------------------------------|---------------------------|----------|-------------------------|-------|----|
|     |age2                                                     |,059                       |,005      |,098                     |11,983 |,000|
|     |---------------------------------------------------------|---------------------------|----------|-------------------------|-------|----|
|     |age3                                                     |,010                       |,003      |,050                     |3,024  |,002|
|     |---------------------------------------------------------|---------------------------|----------|-------------------------|-------|----|
|     |Geschlecht                                               |-,183                      |,014      |-,091                    |-13,269|,000|
|     |---------------------------------------------------------|---------------------------|----------|-------------------------|-------|----|
|     |VBIL1                                                    |,002                       |,024      |,001                     |,089   |,929|
|     |---------------------------------------------------------|---------------------------|----------|-------------------------|-------|----|
|     |VBIL3                                                    |-,023                      |,020      |-,011                    |-1,193 |,233|
|     |---------------------------------------------------------|---------------------------|----------|-------------------------|-------|----|
|     |Zscore:  VATER TREIMANS STANDARD INT.OCC.PR.SCORE (IS88) |,017                       |,008      |,017                     |2,022  |,043|
|     |---------------------------------------------------------|---------------------------|----------|-------------------------|-------|----|
|     |MBIL1                                                    |,090                       |,024      |,041                     |3,724  |,000|
|     |---------------------------------------------------------|---------------------------|----------|-------------------------|-------|----|
|     |MBIL3                                                    |,025                       |,020      |,011                     |1,263  |,207|
|     |---------------------------------------------------------|---------------------------|----------|-------------------------|-------|----|
|     |Zscore:  MUTTER TREIMANS STANDARD INT.OCC.PR.SCORE (IS88)|-,010                      |,008      |-,010                    |-1,379 |,168|
|     |---------------------------------------------------------|---------------------------|----------|-------------------------|-------|----|
|     |BIL1                                                     |-,057                      |,018      |-,023                    |-3,118 |,002|
|     |---------------------------------------------------------|---------------------------|----------|-------------------------|-------|----|
|     |BIL3                                                     |,099                       |,017      |,044                     |5,772  |,000|
|     |---------------------------------------------------------|---------------------------|----------|-------------------------|-------|----|
|     |Zscore(SIOPS)                                            |,037                       |,009      |,037                     |3,935  |,000|
|     |---------------------------------------------------------|---------------------------|----------|-------------------------|-------|----|
|     |CEMPLST                                                  |,186                       |,025      |,074                     |7,488  |,000|
|     |---------------------------------------------------------|---------------------------|----------|-------------------------|-------|----|
|     |Zscore(LABNET)                                           |,125                       |,009      |,125                     |13,166 |,000|
|-----|---------------------------------------------------------|---------------------------|----------|-------------------------|-------|----|
|3    |(Constant)                                               |-,038                      |,015      |                         |-2,494 |,013|
|     |---------------------------------------------------------|---------------------------|----------|-------------------------|-------|----|
|     |singlemother0114                                         |-,086                      |,026      |-,021                    |-3,327 |,001|
|     |---------------------------------------------------------|---------------------------|----------|-------------------------|-------|----|
|     |singlemother15                                           |-,135                      |,039      |-,022                    |-3,424 |,001|
|     |---------------------------------------------------------|---------------------------|----------|-------------------------|-------|----|
|     |cage                                                     |-,131                      |,012      |-,178                    |-11,219|,000|
|     |---------------------------------------------------------|---------------------------|----------|-------------------------|-------|----|
|     |age2                                                     |,056                       |,005      |,093                     |11,586 |,000|
|     |---------------------------------------------------------|---------------------------|----------|-------------------------|-------|----|
|     |age3                                                     |,011                       |,003      |,053                     |3,252  |,001|
|     |---------------------------------------------------------|---------------------------|----------|-------------------------|-------|----|
|     |Geschlecht                                               |-,202                      |,014      |-,101                    |-14,792|,000|
|     |---------------------------------------------------------|---------------------------|----------|-------------------------|-------|----|
|     |VBIL1                                                    |,001                       |,024      |,000                     |,030   |,976|
|     |---------------------------------------------------------|---------------------------|----------|-------------------------|-------|----|
|     |VBIL3                                                    |-,024                      |,019      |-,011                    |-1,248 |,212|
|     |---------------------------------------------------------|---------------------------|----------|-------------------------|-------|----|
|     |Zscore:  VATER TREIMANS STANDARD INT.OCC.PR.SCORE (IS88) |,018                       |,008      |,018                     |2,149  |,032|
|     |---------------------------------------------------------|---------------------------|----------|-------------------------|-------|----|
|     |MBIL1                                                    |,084                       |,024      |,039                     |3,536  |,000|
|     |---------------------------------------------------------|---------------------------|----------|-------------------------|-------|----|
|     |MBIL3                                                    |,021                       |,020      |,009                     |1,053  |,292|
|     |---------------------------------------------------------|---------------------------|----------|-------------------------|-------|----|
|     |Zscore:  MUTTER TREIMANS STANDARD INT.OCC.PR.SCORE (IS88)|-,012                      |,007      |-,012                    |-1,639 |,101|
|     |---------------------------------------------------------|---------------------------|----------|-------------------------|-------|----|
|     |BIL1                                                     |-,050                      |,018      |-,020                    |-2,768 |,006|
|     |---------------------------------------------------------|---------------------------|----------|-------------------------|-------|----|
|     |BIL3                                                     |,095                       |,017      |,042                     |5,606  |,000|
|     |---------------------------------------------------------|---------------------------|----------|-------------------------|-------|----|
|     |Zscore(SIOPS)                                            |,039                       |,009      |,039                     |4,245  |,000|
|     |---------------------------------------------------------|---------------------------|----------|-------------------------|-------|----|
|     |CEMPLST                                                  |,151                       |,025      |,060                     |6,141  |,000|
|     |---------------------------------------------------------|---------------------------|----------|-------------------------|-------|----|
|     |Zscore(LABNET)                                           |,123                       |,009      |,123                     |13,118 |,000|
|     |---------------------------------------------------------|---------------------------|----------|-------------------------|-------|----|
|     |CMDVISITS                                                |,016                       |,001      |,145                     |22,928 |,000|
|-----|---------------------------------------------------------|---------------------------|----------|-------------------------|-------|----|
|4    |(Constant)                                               |-,103                      |,016      |                         |-6,565 |,000|
|     |---------------------------------------------------------|---------------------------|----------|-------------------------|-------|----|
|     |singlemother0114                                         |-,069                      |,025      |-,017                    |-2,728 |,006|
|     |---------------------------------------------------------|---------------------------|----------|-------------------------|-------|----|
|     |singlemother15                                           |-,108                      |,039      |-,017                    |-2,802 |,005|
|     |---------------------------------------------------------|---------------------------|----------|-------------------------|-------|----|
|     |cage                                                     |-,126                      |,012      |-,170                    |-10,664|,000|
|     |---------------------------------------------------------|---------------------------|----------|-------------------------|-------|----|
|     |age2                                                     |,095                       |,005      |,158                     |18,192 |,000|
|     |---------------------------------------------------------|---------------------------|----------|-------------------------|-------|----|
|     |age3                                                     |-,005                      |,003      |-,025                    |-1,560 |,119|
|     |---------------------------------------------------------|---------------------------|----------|-------------------------|-------|----|
|     |Geschlecht                                               |-,194                      |,013      |-,097                    |-14,393|,000|
|     |---------------------------------------------------------|---------------------------|----------|-------------------------|-------|----|
|     |VBIL1                                                    |,004                       |,023      |,002                     |,160   |,873|
|     |---------------------------------------------------------|---------------------------|----------|-------------------------|-------|----|
|     |VBIL3                                                    |-,034                      |,019      |-,016                    |-1,813 |,070|
|     |---------------------------------------------------------|---------------------------|----------|-------------------------|-------|----|
|     |Zscore:  VATER TREIMANS STANDARD INT.OCC.PR.SCORE (IS88) |,021                       |,008      |,021                     |2,588  |,010|
|     |---------------------------------------------------------|---------------------------|----------|-------------------------|-------|----|
|     |MBIL1                                                    |,077                       |,023      |,035                     |3,280  |,001|
|     |---------------------------------------------------------|---------------------------|----------|-------------------------|-------|----|
|     |MBIL3                                                    |,017                       |,019      |,008                     |,898   |,369|
|     |---------------------------------------------------------|---------------------------|----------|-------------------------|-------|----|
|     |Zscore:  MUTTER TREIMANS STANDARD INT.OCC.PR.SCORE (IS88)|-,008                      |,007      |-,008                    |-1,061 |,289|
|     |---------------------------------------------------------|---------------------------|----------|-------------------------|-------|----|
|     |BIL1                                                     |-,051                      |,018      |-,021                    |-2,858 |,004|
|     |---------------------------------------------------------|---------------------------|----------|-------------------------|-------|----|
|     |BIL3                                                     |,090                       |,017      |,040                     |5,404  |,000|
|     |---------------------------------------------------------|---------------------------|----------|-------------------------|-------|----|
|     |Zscore(SIOPS)                                            |,039                       |,009      |,039                     |4,353  |,000|
|     |---------------------------------------------------------|---------------------------|----------|-------------------------|-------|----|
|     |CEMPLST                                                  |,167                       |,024      |,066                     |6,889  |,000|
|     |---------------------------------------------------------|---------------------------|----------|-------------------------|-------|----|
|     |Zscore(LABNET)                                           |,108                       |,009      |,108                     |11,773 |,000|
|     |---------------------------------------------------------|---------------------------|----------|-------------------------|-------|----|
|     |CMDVISITS                                                |,016                       |,001      |,141                     |22,792 |,000|
|     |---------------------------------------------------------|---------------------------|----------|-------------------------|-------|----|
|     |CFRNDS                                                   |,025                       |,002      |,072                     |11,487 |,000|
|     |---------------------------------------------------------|---------------------------|----------|-------------------------|-------|----|
|     |CVISFRND                                                 |,115                       |,010      |,076                     |11,182 |,000|
|     |---------------------------------------------------------|---------------------------|----------|-------------------------|-------|----|
|     |CVISFAM                                                  |,043                       |,009      |,030                     |4,624  |,000|
|     |---------------------------------------------------------|---------------------------|----------|-------------------------|-------|----|
|     |CPART                                                    |,379                       |,018      |,176                     |21,180 |,000|
|     |---------------------------------------------------------|---------------------------|----------|-------------------------|-------|----|
|     |CDIVORCED                                                |-,402                      |,059      |-,044                    |-6,829 |,000|
|-----|---------------------------------------------------------|---------------------------|----------|-------------------------|-------|----|
a. Dependent Variable: Zscore(GLS)


Excluded Variables(d)
|--------------------|-------|-------|----|-------------------|-----------------------|
|Model               |Beta In|t      |Sig.|Partial Correlation|Collinearity Statistics|
|     |--------------|       |       |    |                   |-----------------------|
|                    |       |       |    |                   |Tolerance              |
|-----|--------------|-------|-------|----|-------------------|-----------------------|
|1    |BIL1          |-,065a |-8,910 |,000|-,057              |,761                   |
|     |--------------|-------|-------|----|-------------------|-----------------------|
|     |BIL3          |,106a  |15,394 |,000|,099               |,858                   |
|     |--------------|-------|-------|----|-------------------|-----------------------|
|     |Zscore(SIOPS) |,160a  |23,181 |,000|,148               |,839                   |
|     |--------------|-------|-------|----|-------------------|-----------------------|
|     |CEMPLST       |,179a  |23,808 |,000|,152               |,712                   |
|     |--------------|-------|-------|----|-------------------|-----------------------|
|     |Zscore(LABNET)|,204a  |27,959 |,000|,177               |,749                   |
|     |--------------|-------|-------|----|-------------------|-----------------------|
|     |CMDVISITS     |,158a  |24,645 |,000|,157               |,974                   |
|     |--------------|-------|-------|----|-------------------|-----------------------|
|     |CFRNDS        |,094a  |14,704 |,000|,094               |,986                   |
|     |--------------|-------|-------|----|-------------------|-----------------------|
|     |CVISFRND      |,093a  |13,923 |,000|,089               |,907                   |
|     |--------------|-------|-------|----|-------------------|-----------------------|
|     |CVISFAM       |,058a  |8,935  |,000|,057               |,984                   |
|     |--------------|-------|-------|----|-------------------|-----------------------|
|     |CPART         |,200a  |24,185 |,000|,154               |,587                   |
|     |--------------|-------|-------|----|-------------------|-----------------------|
|     |CDIVORCED     |-,087a |-13,303|,000|-,085              |,964                   |
|-----|--------------|-------|-------|----|-------------------|-----------------------|
|2    |CMDVISITS     |,145b  |22,928 |,000|,146               |,967                   |
|     |--------------|-------|-------|----|-------------------|-----------------------|
|     |CFRNDS        |,090b  |14,207 |,000|,091               |,983                   |
|     |--------------|-------|-------|----|-------------------|-----------------------|
|     |CVISFRND      |,093b  |14,182 |,000|,091               |,904                   |
|     |--------------|-------|-------|----|-------------------|-----------------------|
|     |CVISFAM       |,060b  |9,510  |,000|,061               |,981                   |
|     |--------------|-------|-------|----|-------------------|-----------------------|
|     |CPART         |,188b  |23,140 |,000|,147               |,583                   |
|     |--------------|-------|-------|----|-------------------|-----------------------|
|     |CDIVORCED     |-,086b |-13,515|,000|-,087              |,963                   |
|-----|--------------|-------|-------|----|-------------------|-----------------------|
|3    |CFRNDS        |,089c  |14,191 |,000|,091               |,983                   |
|     |--------------|-------|-------|----|-------------------|-----------------------|
|     |CVISFRND      |,093c  |14,215 |,000|,091               |,904                   |
|     |--------------|-------|-------|----|-------------------|-----------------------|
|     |CVISFAM       |,061c  |9,750  |,000|,063               |,981                   |
|     |--------------|-------|-------|----|-------------------|-----------------------|
|     |CPART         |,185c  |22,994 |,000|,147               |,583                   |
|     |--------------|-------|-------|----|-------------------|-----------------------|
|     |CDIVORCED     |-,084c |-13,340|,000|-,086              |,963                   |
|-----|--------------|-------|-------|----|-------------------|-----------------------|
a. Predictors in the Model: (Constant), Zscore:  MUTTER TREIMANS STANDARD INT.OCC.PR.SCORE (IS88), Geschlecht, singlemother15, singlemother0114, age2, cage, VBIL1, VBIL3, Zscore:  VATER TREIMANS STANDARD INT.OCC.PR.SCORE (IS88), MBIL3, MBIL1, age3
b. Predictors in the Model: (Constant), Zscore:  MUTTER TREIMANS STANDARD INT.OCC.PR.SCORE (IS88), Geschlecht, singlemother15, singlemother0114, age2, cage, VBIL1, VBIL3, Zscore:  VATER TREIMANS STANDARD INT.OCC.PR.SCORE (IS88), MBIL3, MBIL1, age3, BIL3, BIL1, Zscore(SIOPS), Zscore(LABNET), CEMPLST
c. Predictors in the Model: (Constant), Zscore:  MUTTER TREIMANS STANDARD INT.OCC.PR.SCORE (IS88), Geschlecht, singlemother15, singlemother0114, age2, cage, VBIL1, VBIL3, Zscore:  VATER TREIMANS STANDARD INT.OCC.PR.SCORE (IS88), MBIL3, MBIL1, age3, BIL3, BIL1, Zscore(SIOPS), Zscore(LABNET), CEMPLST, CMDVISITS
d. Dependent Variable: Zscore(GLS)


Regression


Variables Entered/Removed(b)
|-----|--------------------------------|-----------------|------|
|Model|Variables Entered               |Variables Removed|Method|
|-----|--------------------------------|-----------------|------|
|1    |singlemother15, singlemother0114|.                |Enter |
|-----|--------------------------------|-----------------|------|
a. All requested variables entered.
b. Dependent Variable: Zscore(GLS)


Model Summary
|-----|-----|--------|-----------------|--------------------------|--------------------------------------------------|
|Model|R    |R Square|Adjusted R Square|Std. Error of the Estimate|Change Statistics                                 |
|     |     |        |                 |                          |-----------------|--------|---|-----|-------------|
|     |     |        |                 |                          |R Square Change  |F Change|df1|df2  |Sig. F Change|
|-----|-----|--------|-----------------|--------------------------|-----------------|--------|---|-----|-------------|
|1    |,037a|,001    |,001             |,99935717                 |,001             |16,521  |2  |24120|,000         |
|-----|-----|--------|-----------------|--------------------------|-----------------|--------|---|-----|-------------|
a. Predictors: (Constant), singlemother15, singlemother0114


ANOVA(b)
|----------------|--------------|-----|-----------|------|-----|
|Model           |Sum of Squares|df   |Mean Square|F     |Sig. |
|-----|----------|--------------|-----|-----------|------|-----|
|1    |Regression|33,000        |2    |16,500     |16,521|,000a|
|     |----------|--------------|-----|-----------|------|-----|
|     |Residual  |24089,000     |24120|,999       |      |     |
|     |----------|--------------|-----|-----------|------|-----|
|     |Total     |24122,000     |24122|           |      |     |
|-----|----------|--------------|-----|-----------|------|-----|
a. Predictors: (Constant), singlemother15, singlemother0114
b. Dependent Variable: Zscore(GLS)


Coefficients(a)
|----------------------|--------------------------------------|-------------------------|------|----|
|Model                 |Unstandardized Coefficients           |Standardized Coefficients|t     |Sig.|
|     |----------------|---------------------------|----------|-------------------------|      |    |
|                      |B                          |Std. Error|Beta                     |      |    |
|-----|----------------|---------------------------|----------|-------------------------|------|----|
|1    |(Constant)      |,011                       |,007      |                         |1,627 |,104|
|     |----------------|---------------------------|----------|-------------------------|------|----|
|     |singlemother0114|-,095                      |,026      |-,023                    |-3,596|,000|
|     |----------------|---------------------------|----------|-------------------------|------|----|
|     |singlemother15  |-,186                      |,040      |-,030                    |-4,635|,000|
|-----|----------------|---------------------------|----------|-------------------------|------|----|
a. Dependent Variable: Zscore(GLS)


Regression


Variables Entered/Removed(b)
|-----|-----------------|-----------------|------|
|Model|Variables Entered|Variables Removed|Method|
|-----|-----------------|-----------------|------|
|1    |age3, age2, cage |.                |Enter |
|-----|-----------------|-----------------|------|
a. All requested variables entered.
b. Dependent Variable: Zscore(GLS)


Model Summary
|-----|-----|--------|-----------------|--------------------------|--------------------------------------------------|
|Model|R    |R Square|Adjusted R Square|Std. Error of the Estimate|Change Statistics                                 |
|     |     |        |                 |                          |-----------------|--------|---|-----|-------------|
|     |     |        |                 |                          |R Square Change  |F Change|df1|df2  |Sig. F Change|
|-----|-----|--------|-----------------|--------------------------|-----------------|--------|---|-----|-------------|
|1    |,076a|,006    |,006             |,99717356                 |,006             |46,646  |3  |24119|,000         |
|-----|-----|--------|-----------------|--------------------------|-----------------|--------|---|-----|-------------|
a. Predictors: (Constant), age3, age2, cage


ANOVA(b)
|----------------|--------------|-----|-----------|------|-----|
|Model           |Sum of Squares|df   |Mean Square|F     |Sig. |
|-----|----------|--------------|-----|-----------|------|-----|
|1    |Regression|139,149       |3    |46,383     |46,646|,000a|
|     |----------|--------------|-----|-----------|------|-----|
|     |Residual  |23982,851     |24119|,994       |      |     |
|     |----------|--------------|-----|-----------|------|-----|
|     |Total     |24122,000     |24122|           |      |     |
|-----|----------|--------------|-----|-----------|------|-----|
a. Predictors: (Constant), age3, age2, cage
b. Dependent Variable: Zscore(GLS)


Coefficients(a)
|----------------|--------------------------------------|-------------------------|------|----|
|Model           |Unstandardized Coefficients           |Standardized Coefficients|t     |Sig.|
|     |----------|---------------------------|----------|-------------------------|      |    |
|                |B                          |Std. Error|Beta                     |      |    |
|-----|----------|---------------------------|----------|-------------------------|------|----|
|1    |(Constant)|-,015                      |,010      |                         |-1,508|,132|
|     |----------|---------------------------|----------|-------------------------|------|----|
|     |cage      |-,093                      |,012      |-,126                    |-8,074|,000|
|     |----------|---------------------------|----------|-------------------------|------|----|
|     |age2      |,006                       |,004      |,010                     |1,440 |,150|
|     |----------|---------------------------|----------|-------------------------|------|----|
|     |age3      |,012                       |,003      |,063                     |3,864 |,000|
|-----|----------|---------------------------|----------|-------------------------|------|----|
a. Dependent Variable: Zscore(GLS)


Regression


Variables Entered/Removed(b)
|-----|-----------------|-----------------|------|
|Model|Variables Entered|Variables Removed|Method|
|-----|-----------------|-----------------|------|
|1    |Geschlechta      |.                |Enter |
|-----|-----------------|-----------------|------|
a. All requested variables entered.
b. Dependent Variable: Zscore(GLS)


Model Summary
|-----|-----|--------|-----------------|--------------------------|--------------------------------------------------|
|Model|R    |R Square|Adjusted R Square|Std. Error of the Estimate|Change Statistics                                 |
|     |     |        |                 |                          |-----------------|--------|---|-----|-------------|
|     |     |        |                 |                          |R Square Change  |F Change|df1|df2  |Sig. F Change|
|-----|-----|--------|-----------------|--------------------------|-----------------|--------|---|-----|-------------|
|1    |,022a|,000    |,000             |,99977153                 |,000             |12,026  |1  |24121|,001         |
|-----|-----|--------|-----------------|--------------------------|-----------------|--------|---|-----|-------------|
a. Predictors: (Constant), Geschlecht


ANOVA(b)
|----------------|--------------|-----|-----------|------|-----|
|Model           |Sum of Squares|df   |Mean Square|F     |Sig. |
|-----|----------|--------------|-----|-----------|------|-----|
|1    |Regression|12,021        |1    |12,021     |12,026|,001a|
|     |----------|--------------|-----|-----------|------|-----|
|     |Residual  |24109,979     |24121|1,000      |      |     |
|     |----------|--------------|-----|-----------|------|-----|
|     |Total     |24122,000     |24122|           |      |     |
|-----|----------|--------------|-----|-----------|------|-----|
a. Predictors: (Constant), Geschlecht
b. Dependent Variable: Zscore(GLS)


Coefficients(a)
|----------------|--------------------------------------|-------------------------|------|----|
|Model           |Unstandardized Coefficients           |Standardized Coefficients|t     |Sig.|
|     |----------|---------------------------|----------|-------------------------|      |    |
|                |B                          |Std. Error|Beta                     |      |    |
|-----|----------|---------------------------|----------|-------------------------|------|----|
|1    |(Constant)|,021                       |,009      |                         |2,400 |,016|
|     |----------|---------------------------|----------|-------------------------|------|----|
|     |Geschlecht|-,045                      |,013      |-,022                    |-3,468|,001|
|-----|----------|---------------------------|----------|-------------------------|------|----|
a. Dependent Variable: Zscore(GLS)


Regression


Variables Entered/Removed(b)
|-----|-----------------|-----------------|------|
|Model|Variables Entered|Variables Removed|Method|
|-----|-----------------|-----------------|------|
|1    |VBIL3, VBIL1a    |.                |Enter |
|-----|-----------------|-----------------|------|
a. All requested variables entered.
b. Dependent Variable: Zscore(GLS)


Model Summary
|-----|-----|--------|-----------------|--------------------------|--------------------------------------------------|
|Model|R    |R Square|Adjusted R Square|Std. Error of the Estimate|Change Statistics                                 |
|     |     |        |                 |                          |-----------------|--------|---|-----|-------------|
|     |     |        |                 |                          |R Square Change  |F Change|df1|df2  |Sig. F Change|
|-----|-----|--------|-----------------|--------------------------|-----------------|--------|---|-----|-------------|
|1    |,041a|,002    |,002             |,99918434                 |,002             |20,699  |2  |24120|,000         |
|-----|-----|--------|-----------------|--------------------------|-----------------|--------|---|-----|-------------|
a. Predictors: (Constant), VBIL3, VBIL1


ANOVA(b)
|----------------|--------------|-----|-----------|------|-----|
|Model           |Sum of Squares|df   |Mean Square|F     |Sig. |
|-----|----------|--------------|-----|-----------|------|-----|
|1    |Regression|41,331        |2    |20,666     |20,699|,000a|
|     |----------|--------------|-----|-----------|------|-----|
|     |Residual  |24080,669     |24120|,998       |      |     |
|     |----------|--------------|-----|-----------|------|-----|
|     |Total     |24122,000     |24122|           |      |     |
|-----|----------|--------------|-----|-----------|------|-----|
a. Predictors: (Constant), VBIL3, VBIL1
b. Dependent Variable: Zscore(GLS)


Coefficients(a)
|----------------|--------------------------------------|-------------------------|------|----|
|Model           |Unstandardized Coefficients           |Standardized Coefficients|t     |Sig.|
|     |----------|---------------------------|----------|-------------------------|      |    |
|                |B                          |Std. Error|Beta                     |      |    |
|-----|----------|---------------------------|----------|-------------------------|------|----|
|1    |(Constant)|-,034                      |,010      |                         |-3,373|,001|
|     |----------|---------------------------|----------|-------------------------|------|----|
|     |VBIL1     |,019                       |,015      |,009                     |1,253 |,210|
|     |----------|---------------------------|----------|-------------------------|------|----|
|     |VBIL3     |,098                       |,016      |,044                     |6,263 |,000|
|-----|----------|---------------------------|----------|-------------------------|------|----|
a. Dependent Variable: Zscore(GLS)


Regression


Variables Entered/Removed(b)
|-----|--------------------------------------------------------|-----------------|------|
|Model|Variables Entered                                       |Variables Removed|Method|
|-----|--------------------------------------------------------|-----------------|------|
|1    |Zscore:  VATER TREIMANS STANDARD INT.OCC.PR.SCORE (IS88)|.                |Enter |
|-----|--------------------------------------------------------|-----------------|------|
a. All requested variables entered.
b. Dependent Variable: Zscore(GLS)


Model Summary
|-----|-----|--------|-----------------|--------------------------|--------------------------------------------------|
|Model|R    |R Square|Adjusted R Square|Std. Error of the Estimate|Change Statistics                                 |
|     |     |        |                 |                          |-----------------|--------|---|-----|-------------|
|     |     |        |                 |                          |R Square Change  |F Change|df1|df2  |Sig. F Change|
|-----|-----|--------|-----------------|--------------------------|-----------------|--------|---|-----|-------------|
|1    |,039a|,002    |,001             |,99925556                 |,002             |36,955  |1  |24121|,000         |
|-----|-----|--------|-----------------|--------------------------|-----------------|--------|---|-----|-------------|
a. Predictors: (Constant), Zscore:  VATER TREIMANS STANDARD INT.OCC.PR.SCORE (IS88)


ANOVA(b)
|----------------|--------------|-----|-----------|------|-----|
|Model           |Sum of Squares|df   |Mean Square|F     |Sig. |
|-----|----------|--------------|-----|-----------|------|-----|
|1    |Regression|36,900        |1    |36,900     |36,955|,000a|
|     |----------|--------------|-----|-----------|------|-----|
|     |Residual  |24085,100     |24121|,999       |      |     |
|     |----------|--------------|-----|-----------|------|-----|
|     |Total     |24122,000     |24122|           |      |     |
|-----|----------|--------------|-----|-----------|------|-----|
a. Predictors: (Constant), Zscore:  VATER TREIMANS STANDARD INT.OCC.PR.SCORE (IS88)
b. Dependent Variable: Zscore(GLS)


Coefficients(a)
|--------------------------------------------------------------|--------------------------------------|-------------------------|-----|-----|
|Model                                                         |Unstandardized Coefficients           |Standardized Coefficients|t    |Sig. |
|     |--------------------------------------------------------|---------------------------|----------|-------------------------|     |     |
|                                                              |B                          |Std. Error|Beta                     |     |     |
|-----|--------------------------------------------------------|---------------------------|----------|-------------------------|-----|-----|
|1    |(Constant)                                              |-6,249E-16                 |,006      |                         |,000 |1,000|
|     |--------------------------------------------------------|---------------------------|----------|-------------------------|-----|-----|
|     |Zscore:  VATER TREIMANS STANDARD INT.OCC.PR.SCORE (IS88)|,039                       |,006      |,039                     |6,079|,000 |
|-----|--------------------------------------------------------|---------------------------|----------|-------------------------|-----|-----|
a. Dependent Variable: Zscore(GLS)


Regression


Variables Entered/Removed(b)
|-----|-----------------|-----------------|------|
|Model|Variables Entered|Variables Removed|Method|
|-----|-----------------|-----------------|------|
|1    |MBIL3, MBIL1     |.                |Enter |
|-----|-----------------|-----------------|------|
a. All requested variables entered.
b. Dependent Variable: Zscore(GLS)


Model Summary
|-----|-----|--------|-----------------|--------------------------|--------------------------------------------------|
|Model|R    |R Square|Adjusted R Square|Std. Error of the Estimate|Change Statistics                                 |
|     |     |        |                 |                          |-----------------|--------|---|-----|-------------|
|     |     |        |                 |                          |R Square Change  |F Change|df1|df2  |Sig. F Change|
|-----|-----|--------|-----------------|--------------------------|-----------------|--------|---|-----|-------------|
|1    |,050a|,002    |,002             |,99880290                 |,002             |29,928  |2  |24120|,000         |
|-----|-----|--------|-----------------|--------------------------|-----------------|--------|---|-----|-------------|
a. Predictors: (Constant), MBIL3, MBIL1


ANOVA(b)
|----------------|--------------|-----|-----------|------|-----|
|Model           |Sum of Squares|df   |Mean Square|F     |Sig. |
|-----|----------|--------------|-----|-----------|------|-----|
|1    |Regression|59,714        |2    |29,857     |29,928|,000a|
|     |----------|--------------|-----|-----------|------|-----|
|     |Residual  |24062,286     |24120|,998       |      |     |
|     |----------|--------------|-----|-----------|------|-----|
|     |Total     |24122,000     |24122|           |      |     |
|-----|----------|--------------|-----|-----------|------|-----|
a. Predictors: (Constant), MBIL3, MBIL1
b. Dependent Variable: Zscore(GLS)


Coefficients(a)
|----------------|--------------------------------------|-------------------------|------|----|
|Model           |Unstandardized Coefficients           |Standardized Coefficients|t     |Sig.|
|     |----------|---------------------------|----------|-------------------------|      |    |
|                |B                          |Std. Error|Beta                     |      |    |
|-----|----------|---------------------------|----------|-------------------------|------|----|
|1    |(Constant)|-,048                      |,010      |                         |-4,840|,000|
|     |----------|---------------------------|----------|-------------------------|------|----|
|     |MBIL1     |,046                       |,015      |,021                     |2,993 |,003|
|     |----------|---------------------------|----------|-------------------------|------|----|
|     |MBIL3     |,121                       |,016      |,055                     |7,734 |,000|
|-----|----------|---------------------------|----------|-------------------------|------|----|
a. Dependent Variable: Zscore(GLS)


Regression


Variables Entered/Removed(b)
|-----|---------------------------------------------------------|-----------------|------|
|Model|Variables Entered                                        |Variables Removed|Method|
|-----|---------------------------------------------------------|-----------------|------|
|1    |Zscore:  MUTTER TREIMANS STANDARD INT.OCC.PR.SCORE (IS88)|.                |Enter |
|-----|---------------------------------------------------------|-----------------|------|
a. All requested variables entered.
b. Dependent Variable: Zscore(GLS)


Model Summary
|-----|-----|--------|-----------------|--------------------------|--------------------------------------------------|
|Model|R    |R Square|Adjusted R Square|Std. Error of the Estimate|Change Statistics                                 |
|     |     |        |                 |                          |-----------------|--------|---|-----|-------------|
|     |     |        |                 |                          |R Square Change  |F Change|df1|df2  |Sig. F Change|
|-----|-----|--------|-----------------|--------------------------|-----------------|--------|---|-----|-------------|
|1    |,023a|,001    |,000             |,99976181                 |,001             |12,495  |1  |24121|,000         |
|-----|-----|--------|-----------------|--------------------------|-----------------|--------|---|-----|-------------|
a. Predictors: (Constant), Zscore:  MUTTER TREIMANS STANDARD INT.OCC.PR.SCORE (IS88)


ANOVA(b)
|----------------|--------------|-----|-----------|------|-----|
|Model           |Sum of Squares|df   |Mean Square|F     |Sig. |
|-----|----------|--------------|-----|-----------|------|-----|
|1    |Regression|12,489        |1    |12,489     |12,495|,000a|
|     |----------|--------------|-----|-----------|------|-----|
|     |Residual  |24109,511     |24121|1,000      |      |     |
|     |----------|--------------|-----|-----------|------|-----|
|     |Total     |24122,000     |24122|           |      |     |
|-----|----------|--------------|-----|-----------|------|-----|
a. Predictors: (Constant), Zscore:  MUTTER TREIMANS STANDARD INT.OCC.PR.SCORE (IS88)
b. Dependent Variable: Zscore(GLS)


Coefficients(a)
|---------------------------------------------------------------|--------------------------------------|-------------------------|-----|-----|
|Model                                                          |Unstandardized Coefficients           |Standardized Coefficients|t    |Sig. |
|     |---------------------------------------------------------|---------------------------|----------|-------------------------|     |     |
|                                                               |B                          |Std. Error|Beta                     |     |     |
|-----|---------------------------------------------------------|---------------------------|----------|-------------------------|-----|-----|
|1    |(Constant)                                               |-1,787E-15                 |,006      |                         |,000 |1,000|
|     |---------------------------------------------------------|---------------------------|----------|-------------------------|-----|-----|
|     |Zscore:  MUTTER TREIMANS STANDARD INT.OCC.PR.SCORE (IS88)|,023                       |,006      |,023                     |3,535|,000 |
|-----|---------------------------------------------------------|---------------------------|----------|-------------------------|-----|-----|
a. Dependent Variable: Zscore(GLS)


Regression


Variables Entered/Removed(b)
|-----|-----------------|-----------------|------|
|Model|Variables Entered|Variables Removed|Method|
|-----|-----------------|-----------------|------|
|1    |BIL3, BIL1a      |.                |Enter |
|-----|-----------------|-----------------|------|
a. All requested variables entered.
b. Dependent Variable: Zscore(GLS)


Model Summary
|-----|-----|--------|-----------------|--------------------------|--------------------------------------------------|
|Model|R    |R Square|Adjusted R Square|Std. Error of the Estimate|Change Statistics                                 |
|     |     |        |                 |                          |-----------------|--------|---|-----|-------------|
|     |     |        |                 |                          |R Square Change  |F Change|df1|df2  |Sig. F Change|
|-----|-----|--------|-----------------|--------------------------|-----------------|--------|---|-----|-------------|
|1    |,085a|,007    |,007             |,99640051                 |,007             |88,298  |2  |24120|,000         |
|-----|-----|--------|-----------------|--------------------------|-----------------|--------|---|-----|-------------|
a. Predictors: (Constant), BIL3, BIL1


ANOVA(b)
|----------------|--------------|-----|-----------|------|-----|
|Model           |Sum of Squares|df   |Mean Square|F     |Sig. |
|-----|----------|--------------|-----|-----------|------|-----|
|1    |Regression|175,327       |2    |87,663     |88,298|,000a|
|     |----------|--------------|-----|-----------|------|-----|
|     |Residual  |23946,673     |24120|,993       |      |     |
|     |----------|--------------|-----|-----------|------|-----|
|     |Total     |24122,000     |24122|           |      |     |
|-----|----------|--------------|-----|-----------|------|-----|
a. Predictors: (Constant), BIL3, BIL1
b. Dependent Variable: Zscore(GLS)


Coefficients(a)
|----------------|--------------------------------------|-------------------------|------|----|
|Model           |Unstandardized Coefficients           |Standardized Coefficients|t     |Sig.|
|     |----------|---------------------------|----------|-------------------------|      |    |
|                |B                          |Std. Error|Beta                     |      |    |
|-----|----------|---------------------------|----------|-------------------------|------|----|
|1    |(Constant)|-,043                      |,009      |                         |-4,905|,000|
|     |----------|---------------------------|----------|-------------------------|------|----|
|     |BIL1      |-,026                      |,017      |-,010                    |-1,542|,123|
|     |----------|---------------------------|----------|-------------------------|------|----|
|     |BIL3      |,185                       |,015      |,081                     |12,076|,000|
|-----|----------|---------------------------|----------|-------------------------|------|----|
a. Dependent Variable: Zscore(GLS)


Regression


Variables Entered/Removed(b)
|-----|-----------------|-----------------|------|
|Model|Variables Entered|Variables Removed|Method|
|-----|-----------------|-----------------|------|
|1    |Zscore(SIOPS)    |.                |Enter |
|-----|-----------------|-----------------|------|
a. All requested variables entered.
b. Dependent Variable: Zscore(GLS)


Model Summary
|-----|-----|--------|-----------------|--------------------------|--------------------------------------------------|
|Model|R    |R Square|Adjusted R Square|Std. Error of the Estimate|Change Statistics                                 |
|     |     |        |                 |                          |-----------------|--------|---|-----|-------------|
|     |     |        |                 |                          |R Square Change  |F Change|df1|df2  |Sig. F Change|
|-----|-----|--------|-----------------|--------------------------|-----------------|--------|---|-----|-------------|
|1    |,127a|,016    |,016             |,99193377                 |,016             |394,907 |1  |24121|,000         |
|-----|-----|--------|-----------------|--------------------------|-----------------|--------|---|-----|-------------|
a. Predictors: (Constant), Zscore(SIOPS)


ANOVA(b)
|----------------|--------------|-----|-----------|-------|-----|
|Model           |Sum of Squares|df   |Mean Square|F      |Sig. |
|-----|----------|--------------|-----|-----------|-------|-----|
|1    |Regression|388,562       |1    |388,562    |394,907|,000a|
|     |----------|--------------|-----|-----------|-------|-----|
|     |Residual  |23733,438     |24121|,984       |       |     |
|     |----------|--------------|-----|-----------|-------|-----|
|     |Total     |24122,000     |24122|           |       |     |
|-----|----------|--------------|-----|-----------|-------|-----|
a. Predictors: (Constant), Zscore(SIOPS)
b. Dependent Variable: Zscore(GLS)


Coefficients(a)
|-------------------|--------------------------------------|-------------------------|------|-----|
|Model              |Unstandardized Coefficients           |Standardized Coefficients|t     |Sig. |
|     |-------------|---------------------------|----------|-------------------------|      |     |
|                   |B                          |Std. Error|Beta                     |      |     |
|-----|-------------|---------------------------|----------|-------------------------|------|-----|
|1    |(Constant)   |-3,106E-15                 |,006      |                         |,000  |1,000|
|     |-------------|---------------------------|----------|-------------------------|------|-----|
|     |Zscore(SIOPS)|,127                       |,006      |,127                     |19,872|,000 |
|-----|-------------|---------------------------|----------|-------------------------|------|-----|
a. Dependent Variable: Zscore(GLS)


Regression


Variables Entered/Removed(b)
|-----|-----------------|-----------------|------|
|Model|Variables Entered|Variables Removed|Method|
|-----|-----------------|-----------------|------|
|1    |CEMPLSTa         |.                |Enter |
|-----|-----------------|-----------------|------|
a. All requested variables entered.
b. Dependent Variable: Zscore(GLS)


Model Summary
|-----|-----|--------|-----------------|--------------------------|--------------------------------------------------|
|Model|R    |R Square|Adjusted R Square|Std. Error of the Estimate|Change Statistics                                 |
|     |     |        |                 |                          |-----------------|--------|---|-----|-------------|
|     |     |        |                 |                          |R Square Change  |F Change|df1|df2  |Sig. F Change|
|-----|-----|--------|-----------------|--------------------------|-----------------|--------|---|-----|-------------|
|1    |,098a|,010    |,010             |,99522277                 |,010             |233,135 |1  |24121|,000         |
|-----|-----|--------|-----------------|--------------------------|-----------------|--------|---|-----|-------------|
a. Predictors: (Constant), CEMPLST


ANOVA(b)
|----------------|--------------|-----|-----------|-------|-----|
|Model           |Sum of Squares|df   |Mean Square|F      |Sig. |
|-----|----------|--------------|-----|-----------|-------|-----|
|1    |Regression|230,913       |1    |230,913    |233,135|,000a|
|     |----------|--------------|-----|-----------|-------|-----|
|     |Residual  |23891,087     |24121|,990       |       |     |
|     |----------|--------------|-----|-----------|-------|-----|
|     |Total     |24122,000     |24122|           |       |     |
|-----|----------|--------------|-----|-----------|-------|-----|
a. Predictors: (Constant), CEMPLST
b. Dependent Variable: Zscore(GLS)


Coefficients(a)
|----------------|--------------------------------------|-------------------------|------|-----|
|Model           |Unstandardized Coefficients           |Standardized Coefficients|t     |Sig. |
|     |----------|---------------------------|----------|-------------------------|      |     |
|                |B                          |Std. Error|Beta                     |      |     |
|-----|----------|---------------------------|----------|-------------------------|------|-----|
|1    |(Constant)|-1,112E-9                  |,006      |                         |,000  |1,000|
|     |----------|---------------------------|----------|-------------------------|------|-----|
|     |CEMPLST   |,245                       |,016      |,098                     |15,269|,000 |
|-----|----------|---------------------------|----------|-------------------------|------|-----|
a. Dependent Variable: Zscore(GLS)


Regression


Variables Entered/Removed(b)
|-----|-----------------|-----------------|------|
|Model|Variables Entered|Variables Removed|Method|
|-----|-----------------|-----------------|------|
|1    |Zscore(LABNET)   |.                |Enter |
|-----|-----------------|-----------------|------|
a. All requested variables entered.
b. Dependent Variable: Zscore(GLS)


Model Summary
|-----|-----|--------|-----------------|--------------------------|--------------------------------------------------|
|Model|R    |R Square|Adjusted R Square|Std. Error of the Estimate|Change Statistics                                 |
|     |     |        |                 |                          |-----------------|--------|---|-----|-------------|
|     |     |        |                 |                          |R Square Change  |F Change|df1|df2  |Sig. F Change|
|-----|-----|--------|-----------------|--------------------------|-----------------|--------|---|-----|-------------|
|1    |,127a|,016    |,016             |,99193434                 |,016             |394,879 |1  |24121|,000         |
|-----|-----|--------|-----------------|--------------------------|-----------------|--------|---|-----|-------------|
a. Predictors: (Constant), Zscore(LABNET)


ANOVA(b)
|----------------|--------------|-----|-----------|-------|-----|
|Model           |Sum of Squares|df   |Mean Square|F      |Sig. |
|-----|----------|--------------|-----|-----------|-------|-----|
|1    |Regression|388,535       |1    |388,535    |394,879|,000a|
|     |----------|--------------|-----|-----------|-------|-----|
|     |Residual  |23733,465     |24121|,984       |       |     |
|     |----------|--------------|-----|-----------|-------|-----|
|     |Total     |24122,000     |24122|           |       |     |
|-----|----------|--------------|-----|-----------|-------|-----|
a. Predictors: (Constant), Zscore(LABNET)
b. Dependent Variable: Zscore(GLS)


Coefficients(a)
|--------------------|--------------------------------------|-------------------------|------|-----|
|Model               |Unstandardized Coefficients           |Standardized Coefficients|t     |Sig. |
|     |--------------|---------------------------|----------|-------------------------|      |     |
|                    |B                          |Std. Error|Beta                     |      |     |
|-----|--------------|---------------------------|----------|-------------------------|------|-----|
|1    |(Constant)    |-1,019E-15                 |,006      |                         |,000  |1,000|
|     |--------------|---------------------------|----------|-------------------------|------|-----|
|     |Zscore(LABNET)|,127                       |,006      |,127                     |19,872|,000 |
|-----|--------------|---------------------------|----------|-------------------------|------|-----|
a. Dependent Variable: Zscore(GLS)


Regression


Variables Entered/Removed(b)
|-----|-----------------|-----------------|------|
|Model|Variables Entered|Variables Removed|Method|
|-----|-----------------|-----------------|------|
|1    |CMDVISITSa       |.                |Enter |
|-----|-----------------|-----------------|------|
a. All requested variables entered.
b. Dependent Variable: Zscore(GLS)


Model Summary
|-----|-----|--------|-----------------|--------------------------|--------------------------------------------------|
|Model|R    |R Square|Adjusted R Square|Std. Error of the Estimate|Change Statistics                                 |
|     |     |        |                 |                          |-----------------|--------|---|-----|-------------|
|     |     |        |                 |                          |R Square Change  |F Change|df1|df2  |Sig. F Change|
|-----|-----|--------|-----------------|--------------------------|-----------------|--------|---|-----|-------------|
|1    |,161a|,026    |,026             |,98705552                 |,026             |637,832 |1  |24121|,000         |
|-----|-----|--------|-----------------|--------------------------|-----------------|--------|---|-----|-------------|
a. Predictors: (Constant), CMDVISITS


ANOVA(b)
|----------------|--------------|-----|-----------|-------|-----|
|Model           |Sum of Squares|df   |Mean Square|F      |Sig. |
|-----|----------|--------------|-----|-----------|-------|-----|
|1    |Regression|621,426       |1    |621,426    |637,832|,000a|
|     |----------|--------------|-----|-----------|-------|-----|
|     |Residual  |23500,574     |24121|,974       |       |     |
|     |----------|--------------|-----|-----------|-------|-----|
|     |Total     |24122,000     |24122|           |       |     |
|-----|----------|--------------|-----|-----------|-------|-----|
a. Predictors: (Constant), CMDVISITS
b. Dependent Variable: Zscore(GLS)


Coefficients(a)
|----------------|--------------------------------------|-------------------------|------|-----|
|Model           |Unstandardized Coefficients           |Standardized Coefficients|t     |Sig. |
|     |----------|---------------------------|----------|-------------------------|      |     |
|                |B                          |Std. Error|Beta                     |      |     |
|-----|----------|---------------------------|----------|-------------------------|------|-----|
|1    |(Constant)|-3,175E-9                  |,006      |                         |,000  |1,000|
|     |----------|---------------------------|----------|-------------------------|------|-----|
|     |CMDVISITS |,018                       |,001      |,161                     |25,255|,000 |
|-----|----------|---------------------------|----------|-------------------------|------|-----|
a. Dependent Variable: Zscore(GLS)


Regression


Variables Entered/Removed(b)
|-----|-----------------|-----------------|------|
|Model|Variables Entered|Variables Removed|Method|
|-----|-----------------|-----------------|------|
|1    |CFRNDSa          |.                |Enter |
|-----|-----------------|-----------------|------|
a. All requested variables entered.
b. Dependent Variable: Zscore(GLS)


Model Summary
|-----|-----|--------|-----------------|--------------------------|--------------------------------------------------|
|Model|R    |R Square|Adjusted R Square|Std. Error of the Estimate|Change Statistics                                 |
|     |     |        |                 |                          |-----------------|--------|---|-----|-------------|
|     |     |        |                 |                          |R Square Change  |F Change|df1|df2  |Sig. F Change|
|-----|-----|--------|-----------------|--------------------------|-----------------|--------|---|-----|-------------|
|1    |,101a|,010    |,010             |,99492943                 |,010             |247,498 |1  |24121|,000         |
|-----|-----|--------|-----------------|--------------------------|-----------------|--------|---|-----|-------------|
a. Predictors: (Constant), CFRNDS


ANOVA(b)
|----------------|--------------|-----|-----------|-------|-----|
|Model           |Sum of Squares|df   |Mean Square|F      |Sig. |
|-----|----------|--------------|-----|-----------|-------|-----|
|1    |Regression|244,994       |1    |244,994    |247,498|,000a|
|     |----------|--------------|-----|-----------|-------|-----|
|     |Residual  |23877,006     |24121|,990       |       |     |
|     |----------|--------------|-----|-----------|-------|-----|
|     |Total     |24122,000     |24122|           |       |     |
|-----|----------|--------------|-----|-----------|-------|-----|
a. Predictors: (Constant), CFRNDS
b. Dependent Variable: Zscore(GLS)


Coefficients(a)
|----------------|--------------------------------------|-------------------------|------|-----|
|Model           |Unstandardized Coefficients           |Standardized Coefficients|t     |Sig. |
|     |----------|---------------------------|----------|-------------------------|      |     |
|                |B                          |Std. Error|Beta                     |      |     |
|-----|----------|---------------------------|----------|-------------------------|------|-----|
|1    |(Constant)|-1,021E-8                  |,006      |                         |,000  |1,000|
|     |----------|---------------------------|----------|-------------------------|------|-----|
|     |CFRNDS    |,035                       |,002      |,101                     |15,732|,000 |
|-----|----------|---------------------------|----------|-------------------------|------|-----|
a. Dependent Variable: Zscore(GLS)


Regression


Variables Entered/Removed(b)
|-----|-----------------|-----------------|------|
|Model|Variables Entered|Variables Removed|Method|
|-----|-----------------|-----------------|------|
|1    |CVISFRNDa        |.                |Enter |
|-----|-----------------|-----------------|------|
a. All requested variables entered.
b. Dependent Variable: Zscore(GLS)


Model Summary
|-----|-----|--------|-----------------|--------------------------|--------------------------------------------------|
|Model|R    |R Square|Adjusted R Square|Std. Error of the Estimate|Change Statistics                                 |
|     |     |        |                 |                          |-----------------|--------|---|-----|-------------|
|     |     |        |                 |                          |R Square Change  |F Change|df1|df2  |Sig. F Change|
|-----|-----|--------|-----------------|--------------------------|-----------------|--------|---|-----|-------------|
|1    |,109a|,012    |,012             |,99407110                 |,012             |289,598 |1  |24121|,000         |
|-----|-----|--------|-----------------|--------------------------|-----------------|--------|---|-----|-------------|
a. Predictors: (Constant), CVISFRND


ANOVA(b)
|----------------|--------------|-----|-----------|-------|-----|
|Model           |Sum of Squares|df   |Mean Square|F      |Sig. |
|-----|----------|--------------|-----|-----------|-------|-----|
|1    |Regression|286,174       |1    |286,174    |289,598|,000a|
|     |----------|--------------|-----|-----------|-------|-----|
|     |Residual  |23835,826     |24121|,988       |       |     |
|     |----------|--------------|-----|-----------|-------|-----|
|     |Total     |24122,000     |24122|           |       |     |
|-----|----------|--------------|-----|-----------|-------|-----|
a. Predictors: (Constant), CVISFRND
b. Dependent Variable: Zscore(GLS)


Coefficients(a)
|----------------|--------------------------------------|-------------------------|------|-----|
|Model           |Unstandardized Coefficients           |Standardized Coefficients|t     |Sig. |
|     |----------|---------------------------|----------|-------------------------|      |     |
|                |B                          |Std. Error|Beta                     |      |     |
|-----|----------|---------------------------|----------|-------------------------|------|-----|
|1    |(Constant)|2,811E-8                   |,006      |                         |,000  |1,000|
|     |----------|---------------------------|----------|-------------------------|------|-----|
|     |CVISFRND  |,166                       |,010      |,109                     |17,018|,000 |
|-----|----------|---------------------------|----------|-------------------------|------|-----|
a. Dependent Variable: Zscore(GLS)


Regression


Variables Entered/Removed(b)
|-----|-----------------|-----------------|------|
|Model|Variables Entered|Variables Removed|Method|
|-----|-----------------|-----------------|------|
|1    |CVISFAMa         |.                |Enter |
|-----|-----------------|-----------------|------|
a. All requested variables entered.
b. Dependent Variable: Zscore(GLS)


Model Summary
|-----|-----|--------|-----------------|--------------------------|--------------------------------------------------|
|Model|R    |R Square|Adjusted R Square|Std. Error of the Estimate|Change Statistics                                 |
|     |     |        |                 |                          |-----------------|--------|---|-----|-------------|
|     |     |        |                 |                          |R Square Change  |F Change|df1|df2  |Sig. F Change|
|-----|-----|--------|-----------------|--------------------------|-----------------|--------|---|-----|-------------|
|1    |,059a|,003    |,003             |,99828680                 |,003             |83,865  |1  |24121|,000         |
|-----|-----|--------|-----------------|--------------------------|-----------------|--------|---|-----|-------------|
a. Predictors: (Constant), CVISFAM


ANOVA(b)
|----------------|--------------|-----|-----------|------|-----|
|Model           |Sum of Squares|df   |Mean Square|F     |Sig. |
|-----|----------|--------------|-----|-----------|------|-----|
|1    |Regression|83,578        |1    |83,578     |83,865|,000a|
|     |----------|--------------|-----|-----------|------|-----|
|     |Residual  |24038,422     |24121|,997       |      |     |
|     |----------|--------------|-----|-----------|------|-----|
|     |Total     |24122,000     |24122|           |      |     |
|-----|----------|--------------|-----|-----------|------|-----|
a. Predictors: (Constant), CVISFAM
b. Dependent Variable: Zscore(GLS)


Coefficients(a)
|----------------|--------------------------------------|-------------------------|-----|-----|
|Model           |Unstandardized Coefficients           |Standardized Coefficients|t    |Sig. |
|     |----------|---------------------------|----------|-------------------------|     |     |
|                |B                          |Std. Error|Beta                     |     |     |
|-----|----------|---------------------------|----------|-------------------------|-----|-----|
|1    |(Constant)|-8,160E-9                  |,006      |                         |,000 |1,000|
|     |----------|---------------------------|----------|-------------------------|-----|-----|
|     |CVISFAM   |,085                       |,009      |,059                     |9,158|,000 |
|-----|----------|---------------------------|----------|-------------------------|-----|-----|
a. Dependent Variable: Zscore(GLS)


Regression


Variables Entered/Removed(b)
|-----|-----------------|-----------------|------|
|Model|Variables Entered|Variables Removed|Method|
|-----|-----------------|-----------------|------|
|1    |CPARTa           |.                |Enter |
|-----|-----------------|-----------------|------|
a. All requested variables entered.
b. Dependent Variable: Zscore(GLS)


Model Summary
|-----|-----|--------|-----------------|--------------------------|--------------------------------------------------|
|Model|R    |R Square|Adjusted R Square|Std. Error of the Estimate|Change Statistics                                 |
|     |     |        |                 |                          |-----------------|--------|---|-----|-------------|
|     |     |        |                 |                          |R Square Change  |F Change|df1|df2  |Sig. F Change|
|-----|-----|--------|-----------------|--------------------------|-----------------|--------|---|-----|-------------|
|1    |,078a|,006    |,006             |,99696398                 |,006             |148,139 |1  |24121|,000         |
|-----|-----|--------|-----------------|--------------------------|-----------------|--------|---|-----|-------------|
a. Predictors: (Constant), CPART


ANOVA(b)
|----------------|--------------|-----|-----------|-------|-----|
|Model           |Sum of Squares|df   |Mean Square|F      |Sig. |
|-----|----------|--------------|-----|-----------|-------|-----|
|1    |Regression|147,241       |1    |147,241    |148,139|,000a|
|     |----------|--------------|-----|-----------|-------|-----|
|     |Residual  |23974,759     |24121|,994       |       |     |
|     |----------|--------------|-----|-----------|-------|-----|
|     |Total     |24122,000     |24122|           |       |     |
|-----|----------|--------------|-----|-----------|-------|-----|
a. Predictors: (Constant), CPART
b. Dependent Variable: Zscore(GLS)


Coefficients(a)
|----------------|--------------------------------------|-------------------------|------|-----|
|Model           |Unstandardized Coefficients           |Standardized Coefficients|t     |Sig. |
|     |----------|---------------------------|----------|-------------------------|      |     |
|                |B                          |Std. Error|Beta                     |      |     |
|-----|----------|---------------------------|----------|-------------------------|------|-----|
|1    |(Constant)|-4,437E-8                  |,006      |                         |,000  |1,000|
|     |----------|---------------------------|----------|-------------------------|------|-----|
|     |CPART     |,169                       |,014      |,078                     |12,171|,000 |
|-----|----------|---------------------------|----------|-------------------------|------|-----|
a. Dependent Variable: Zscore(GLS)


Regression


Variables Entered/Removed(b)
|-----|-----------------|-----------------|------|
|Model|Variables Entered|Variables Removed|Method|
|-----|-----------------|-----------------|------|
|1    |CDIVORCED        |.                |Enter |
|-----|-----------------|-----------------|------|
a. All requested variables entered.
b. Dependent Variable: Zscore(GLS)


Model Summary
|-----|-----|--------|-----------------|--------------------------|--------------------------------------------------|
|Model|R    |R Square|Adjusted R Square|Std. Error of the Estimate|Change Statistics                                 |
|     |     |        |                 |                          |-----------------|--------|---|-----|-------------|
|     |     |        |                 |                          |R Square Change  |F Change|df1|df2  |Sig. F Change|
|-----|-----|--------|-----------------|--------------------------|-----------------|--------|---|-----|-------------|
|1    |,096a|,009    |,009             |,99535921                 |,009             |226,459 |1  |24121|,000         |
|-----|-----|--------|-----------------|--------------------------|-----------------|--------|---|-----|-------------|
a. Predictors: (Constant), CDIVORCED


ANOVA(b)
|----------------|--------------|-----|-----------|-------|-----|
|Model           |Sum of Squares|df   |Mean Square|F      |Sig. |
|-----|----------|--------------|-----|-----------|-------|-----|
|1    |Regression|224,362       |1    |224,362    |226,459|,000a|
|     |----------|--------------|-----|-----------|-------|-----|
|     |Residual  |23897,638     |24121|,991       |       |     |
|     |----------|--------------|-----|-----------|-------|-----|
|     |Total     |24122,000     |24122|           |       |     |
|-----|----------|--------------|-----|-----------|-------|-----|
a. Predictors: (Constant), CDIVORCED
b. Dependent Variable: Zscore(GLS)


Coefficients(a)
|----------------|--------------------------------------|-------------------------|-------|-----|
|Model           |Unstandardized Coefficients           |Standardized Coefficients|t      |Sig. |
|     |----------|---------------------------|----------|-------------------------|       |     |
|                |B                          |Std. Error|Beta                     |       |     |
|-----|----------|---------------------------|----------|-------------------------|-------|-----|
|1    |(Constant)|3,852E-7                   |,006      |                         |,000   |1,000|
|     |----------|---------------------------|----------|-------------------------|-------|-----|
|     |CDIVORCED |-,884                      |,059      |-,096                    |-15,049|,000 |
|-----|----------|---------------------------|----------|-------------------------|-------|-----|
a. Dependent Variable: Zscore(GLS)


Regression


Variables Entered/Removed(b)
|-----|---------------------------------------------------------------------------------------------------------------------------------------------------------------------------------------------------------------|-----------------|------|
|Model|Variables Entered                                                                                                                                                                                              |Variables Removed|Method|
|-----|---------------------------------------------------------------------------------------------------------------------------------------------------------------------------------------------------------------|-----------------|------|
|1    |Zscore:  MUTTER TREIMANS STANDARD INT.OCC.PR.SCORE (IS88), Geschlecht, singlemother15, singlemother0114, age2, cage, VBIL1, VBIL3, Zscore:  VATER TREIMANS STANDARD INT.OCC.PR.SCORE (IS88), MBIL3, MBIL1, age3|.                |Enter |
|-----|---------------------------------------------------------------------------------------------------------------------------------------------------------------------------------------------------------------|-----------------|------|
a. All requested variables entered.
b. Dependent Variable: Zscore(GLS)


Model Summary
|-----|-----|--------|-----------------|--------------------------|--------------------------------------------------|
|Model|R    |R Square|Adjusted R Square|Std. Error of the Estimate|Change Statistics                                 |
|     |     |        |                 |                          |-----------------|--------|---|-----|-------------|
|     |     |        |                 |                          |R Square Change  |F Change|df1|df2  |Sig. F Change|
|-----|-----|--------|-----------------|--------------------------|-----------------|--------|---|-----|-------------|
|1    |,099a|,010    |,009             |,99534169                 |,010             |19,860  |12 |24110|,000         |
|-----|-----|--------|-----------------|--------------------------|-----------------|--------|---|-----|-------------|
a. Predictors: (Constant), Zscore:  MUTTER TREIMANS STANDARD INT.OCC.PR.SCORE (IS88), Geschlecht, singlemother15, singlemother0114, age2, cage, VBIL1, VBIL3, Zscore:  VATER TREIMANS STANDARD INT.OCC.PR.SCORE (IS88), MBIL3, MBIL1, age3


ANOVA(b)
|----------------|--------------|-----|-----------|------|-----|
|Model           |Sum of Squares|df   |Mean Square|F     |Sig. |
|-----|----------|--------------|-----|-----------|------|-----|
|1    |Regression|236,100       |12   |19,675     |19,860|,000a|
|     |----------|--------------|-----|-----------|------|-----|
|     |Residual  |23885,900     |24110|,991       |      |     |
|     |----------|--------------|-----|-----------|------|-----|
|     |Total     |24122,000     |24122|           |      |     |
|-----|----------|--------------|-----|-----------|------|-----|
a. Predictors: (Constant), Zscore:  MUTTER TREIMANS STANDARD INT.OCC.PR.SCORE (IS88), Geschlecht, singlemother15, singlemother0114, age2, cage, VBIL1, VBIL3, Zscore:  VATER TREIMANS STANDARD INT.OCC.PR.SCORE (IS88), MBIL3, MBIL1, age3
b. Dependent Variable: Zscore(GLS)


Coefficients(a)
|---------------------------------------------------------------|--------------------------------------|-------------------------|------|----|
|Model                                                          |Unstandardized Coefficients           |Standardized Coefficients|t     |Sig.|
|     |---------------------------------------------------------|---------------------------|----------|-------------------------|      |    |
|                                                               |B                          |Std. Error|Beta                     |      |    |
|-----|---------------------------------------------------------|---------------------------|----------|-------------------------|------|----|
|1    |(Constant)                                               |-,009                      |,015      |                         |-,571 |,568|
|     |---------------------------------------------------------|---------------------------|----------|-------------------------|------|----|
|     |singlemother0114                                         |-,105                      |,027      |-,026                    |-3,953|,000|
|     |---------------------------------------------------------|---------------------------|----------|-------------------------|------|----|
|     |singlemother15                                           |-,172                      |,040      |-,028                    |-4,243|,000|
|     |---------------------------------------------------------|---------------------------|----------|-------------------------|------|----|
|     |cage                                                     |-,092                      |,012      |-,124                    |-7,746|,000|
|     |---------------------------------------------------------|---------------------------|----------|-------------------------|------|----|
|     |age2                                                     |,006                       |,004      |,010                     |1,369 |,171|
|     |---------------------------------------------------------|---------------------------|----------|-------------------------|------|----|
|     |age3                                                     |,013                       |,003      |,065                     |3,987 |,000|
|     |---------------------------------------------------------|---------------------------|----------|-------------------------|------|----|
|     |Geschlecht                                               |-,048                      |,013      |-,024                    |-3,715|,000|
|     |---------------------------------------------------------|---------------------------|----------|-------------------------|------|----|
|     |VBIL1                                                    |-,016                      |,025      |-,007                    |-,645 |,519|
|     |---------------------------------------------------------|---------------------------|----------|-------------------------|------|----|
|     |VBIL3                                                    |,009                       |,020      |,004                     |,445  |,656|
|     |---------------------------------------------------------|---------------------------|----------|-------------------------|------|----|
|     |Zscore:  VATER TREIMANS STANDARD INT.OCC.PR.SCORE (IS88) |,038                       |,008      |,038                     |4,441 |,000|
|     |---------------------------------------------------------|---------------------------|----------|-------------------------|------|----|
|     |MBIL1                                                    |,055                       |,025      |,025                     |2,262 |,024|
|     |---------------------------------------------------------|---------------------------|----------|-------------------------|------|----|
|     |MBIL3                                                    |,048                       |,020      |,022                     |2,404 |,016|
|     |---------------------------------------------------------|---------------------------|----------|-------------------------|------|----|
|     |Zscore:  MUTTER TREIMANS STANDARD INT.OCC.PR.SCORE (IS88)|-,014                      |,008      |-,014                    |-1,779|,075|
|-----|---------------------------------------------------------|---------------------------|----------|-------------------------|------|----|
a. Dependent Variable: Zscore(GLS)


Descriptives


Descriptive Statistics
|------------------|-----|-------|-------|-----|--------------|
|                  |N    |Minimum|Maximum|Mean |Std. Deviation|
|------------------|-----|-------|-------|-----|--------------|
|CEMPLST           |24123|-,55   |,45    |,0000|,39893        |
|------------------|-----|-------|-------|-----|--------------|
|CMDVISITS         |24123|-151,86|8,14   |,0000|8,98693       |
|------------------|-----|-------|-------|-----|--------------|
|CFRNDS            |24123|-4,59  |94,41  |,0000|2,85537       |
|------------------|-----|-------|-------|-----|--------------|
|CVISFRND          |24123|-2,37  |1,63   |,0000|,65728        |
|------------------|-----|-------|-------|-----|--------------|
|CVISFAM           |24123|-2,27  |1,73   |,0000|,69122        |
|------------------|-----|-------|-------|-----|--------------|
|CPART             |24123|-,63   |,37    |,0000|,46323        |
|------------------|-----|-------|-------|-----|--------------|
|CDIVORCED         |24123|-,02   |,98    |,0000|,10913        |
|------------------|-----|-------|-------|-----|--------------|
|Valid N (listwise)|24123|       |       |     |              |
|------------------|-----|-------|-------|-----|--------------|


General Linear Model


Between-Subjects Factors
|-----------------|-----|
|                 |N    |
|------------|----|-----|
|singlemother|,00 |21943|
|            |----|-----|
|            |1,00|1539 |
|            |----|-----|
|            |2,00|641  |
|------------|----|-----|


Descriptive Statistics
|-----------------|------------|---------|--------------|-----|
|                 |singlemother|Mean     |Std. Deviation|N    |
|-----------------|------------|---------|--------------|-----|
|Zscore(GLS)      |,00         |,0109785 |,99299666     |21943|
|                 |------------|---------|--------------|-----|
|                 |1,00        |-,0837941|1,03919363    |1539 |
|                 |------------|---------|--------------|-----|
|                 |2,00        |-,1746382|1,11266567    |641  |
|                 |------------|---------|--------------|-----|
|                 |Total       |,0000000 |1,00000000    |24123|
|-----------------|------------|---------|--------------|-----|
|Zscore(CEMPLST)  |,00         |,0190754 |,99765408     |21943|
|                 |------------|---------|--------------|-----|
|                 |1,00        |-,1713148|,99913336     |1539 |
|                 |------------|---------|--------------|-----|
|                 |2,00        |-,2416811|1,01311660    |641  |
|                 |------------|---------|--------------|-----|
|                 |Total       |,0000000 |1,00000000    |24123|
|-----------------|------------|---------|--------------|-----|
|Zscore(SIOPS)    |,00         |,0181470 |1,00112041    |21943|
|                 |------------|---------|--------------|-----|
|                 |1,00        |-,1372275|,98254327     |1539 |
|                 |------------|---------|--------------|-----|
|                 |2,00        |-,2917422|,93145302     |641  |
|                 |------------|---------|--------------|-----|
|                 |Total       |,0000000 |1,00000000    |24123|
|-----------------|------------|---------|--------------|-----|
|Zscore(LABNET)   |,00         |,0189484 |1,01504521    |21943|
|                 |------------|---------|--------------|-----|
|                 |1,00        |-,1590554|,84558556     |1539 |
|                 |------------|---------|--------------|-----|
|                 |2,00        |-,2667698|,71004613     |641  |
|                 |------------|---------|--------------|-----|
|                 |Total       |,0000000 |1,00000000    |24123|
|-----------------|------------|---------|--------------|-----|
|Zscore(CMDVISITS)|,00         |,0033922 |,99129017     |21943|
|                 |------------|---------|--------------|-----|
|                 |1,00        |-,0413271|1,10542432    |1539 |
|                 |------------|---------|--------------|-----|
|                 |2,00        |-,0169001|1,02934652    |641  |
|                 |------------|---------|--------------|-----|
|                 |Total       |,0000000 |1,00000000    |24123|
|-----------------|------------|---------|--------------|-----|
|Zscore(CFRNDS)   |,00         |,0068855 |1,01478612    |21943|
|                 |------------|---------|--------------|-----|
|                 |1,00        |-,0559156|,83224334     |1539 |
|                 |------------|---------|--------------|-----|
|                 |2,00        |-,1014565|,83723435     |641  |
|                 |------------|---------|--------------|-----|
|                 |Total       |,0000000 |1,00000000    |24123|
|-----------------|------------|---------|--------------|-----|
|Zscore(CVISFRND) |,00         |-,0067103|,99479415     |21943|
|                 |------------|---------|--------------|-----|
|                 |1,00        |,0795077 |1,04265041    |1539 |
|                 |------------|---------|--------------|-----|
|                 |2,00        |,0388172 |1,06373879    |641  |
|                 |------------|---------|--------------|-----|
|                 |Total       |,0000000 |1,00000000    |24123|
|-----------------|------------|---------|--------------|-----|
|Zscore(CVISFAM)  |,00         |,0030034 |,99512182     |21943|
|                 |------------|---------|--------------|-----|
|                 |1,00        |-,0197067|1,01571958    |1539 |
|                 |------------|---------|--------------|-----|
|                 |2,00        |-,0554988|1,12085930    |641  |
|                 |------------|---------|--------------|-----|
|                 |Total       |,0000000 |1,00000000    |24123|
|-----------------|------------|---------|--------------|-----|
|Zscore(CPART)    |,00         |,0208148 |,99446768     |21943|
|                 |------------|---------|--------------|-----|
|                 |1,00        |-,2266503|1,03443096    |1539 |
|                 |------------|---------|--------------|-----|
|                 |2,00        |-,1683689|1,02289331    |641  |
|                 |------------|---------|--------------|-----|
|                 |Total       |,0000000 |1,00000000    |24123|
|-----------------|------------|---------|--------------|-----|
|Zscore(CDIVORCED)|,00         |-,0000811|1,00022520    |21943|
|                 |------------|---------|--------------|-----|
|                 |1,00        |-,0135931|,96996701     |1539 |
|                 |------------|---------|--------------|-----|
|                 |2,00        |,0354134 |1,06214861    |641  |
|                 |------------|---------|--------------|-----|
|                 |Total       |,0000000 |1,00000000    |24123|
|-----------------|------------|---------|--------------|-----|


Multivariate Tests(c)
|-------------------------------|-----|---------|-------------|---------|----|-------------------|
|Effect                         |Value|F        |Hypothesis df|Error df |Sig.|Partial Eta Squared|
|------------|------------------|-----|---------|-------------|---------|----|-------------------|
|Intercept   |Pillai's Trace    |,056 |142,732a |10,000       |24101,000|,000|,056               |
|            |------------------|-----|---------|-------------|---------|----|-------------------|
|            |Wilks' Lambda     |,944 |142,732a |10,000       |24101,000|,000|,056               |
|            |------------------|-----|---------|-------------|---------|----|-------------------|
|            |Hotelling's Trace |,059 |142,732a |10,000       |24101,000|,000|,056               |
|            |------------------|-----|---------|-------------|---------|----|-------------------|
|            |Roy's Largest Root|,059 |142,732a |10,000       |24101,000|,000|,056               |
|------------|------------------|-----|---------|-------------|---------|----|-------------------|
|cage        |Pillai's Trace    |,086 |226,175a |10,000       |24101,000|,000|,086               |
|            |------------------|-----|---------|-------------|---------|----|-------------------|
|            |Wilks' Lambda     |,914 |226,175a |10,000       |24101,000|,000|,086               |
|            |------------------|-----|---------|-------------|---------|----|-------------------|
|            |Hotelling's Trace |,094 |226,175a |10,000       |24101,000|,000|,086               |
|            |------------------|-----|---------|-------------|---------|----|-------------------|
|            |Roy's Largest Root|,094 |226,175a |10,000       |24101,000|,000|,086               |
|------------|------------------|-----|---------|-------------|---------|----|-------------------|
|age2        |Pillai's Trace    |,298 |1021,628a|10,000       |24101,000|,000|,298               |
|            |------------------|-----|---------|-------------|---------|----|-------------------|
|            |Wilks' Lambda     |,702 |1021,628a|10,000       |24101,000|,000|,298               |
|            |------------------|-----|---------|-------------|---------|----|-------------------|
|            |Hotelling's Trace |,424 |1021,628a|10,000       |24101,000|,000|,298               |
|            |------------------|-----|---------|-------------|---------|----|-------------------|
|            |Roy's Largest Root|,424 |1021,628a|10,000       |24101,000|,000|,298               |
|------------|------------------|-----|---------|-------------|---------|----|-------------------|
|age3        |Pillai's Trace    |,043 |108,550a |10,000       |24101,000|,000|,043               |
|            |------------------|-----|---------|-------------|---------|----|-------------------|
|            |Wilks' Lambda     |,957 |108,550a |10,000       |24101,000|,000|,043               |
|            |------------------|-----|---------|-------------|---------|----|-------------------|
|            |Hotelling's Trace |,045 |108,550a |10,000       |24101,000|,000|,043               |
|            |------------------|-----|---------|-------------|---------|----|-------------------|
|            |Roy's Largest Root|,045 |108,550a |10,000       |24101,000|,000|,043               |
|------------|------------------|-----|---------|-------------|---------|----|-------------------|
|SEX         |Pillai's Trace    |,184 |542,317a |10,000       |24101,000|,000|,184               |
|            |------------------|-----|---------|-------------|---------|----|-------------------|
|            |Wilks' Lambda     |,816 |542,317a |10,000       |24101,000|,000|,184               |
|            |------------------|-----|---------|-------------|---------|----|-------------------|
|            |Hotelling's Trace |,225 |542,317a |10,000       |24101,000|,000|,184               |
|            |------------------|-----|---------|-------------|---------|----|-------------------|
|            |Roy's Largest Root|,225 |542,317a |10,000       |24101,000|,000|,184               |
|------------|------------------|-----|---------|-------------|---------|----|-------------------|
|VBIL1       |Pillai's Trace    |,001 |2,511a   |10,000       |24101,000|,005|,001               |
|            |------------------|-----|---------|-------------|---------|----|-------------------|
|            |Wilks' Lambda     |,999 |2,511a   |10,000       |24101,000|,005|,001               |
|            |------------------|-----|---------|-------------|---------|----|-------------------|
|            |Hotelling's Trace |,001 |2,511a   |10,000       |24101,000|,005|,001               |
|            |------------------|-----|---------|-------------|---------|----|-------------------|
|            |Roy's Largest Root|,001 |2,511a   |10,000       |24101,000|,005|,001               |
|------------|------------------|-----|---------|-------------|---------|----|-------------------|
|VBIL3       |Pillai's Trace    |,006 |14,305a  |10,000       |24101,000|,000|,006               |
|            |------------------|-----|---------|-------------|---------|----|-------------------|
|            |Wilks' Lambda     |,994 |14,305a  |10,000       |24101,000|,000|,006               |
|            |------------------|-----|---------|-------------|---------|----|-------------------|
|            |Hotelling's Trace |,006 |14,305a  |10,000       |24101,000|,000|,006               |
|            |------------------|-----|---------|-------------|---------|----|-------------------|
|            |Roy's Largest Root|,006 |14,305a  |10,000       |24101,000|,000|,006               |
|------------|------------------|-----|---------|-------------|---------|----|-------------------|
|MBIL1       |Pillai's Trace    |,006 |13,931a  |10,000       |24101,000|,000|,006               |
|            |------------------|-----|---------|-------------|---------|----|-------------------|
|            |Wilks' Lambda     |,994 |13,931a  |10,000       |24101,000|,000|,006               |
|            |------------------|-----|---------|-------------|---------|----|-------------------|
|            |Hotelling's Trace |,006 |13,931a  |10,000       |24101,000|,000|,006               |
|            |------------------|-----|---------|-------------|---------|----|-------------------|
|            |Roy's Largest Root|,006 |13,931a  |10,000       |24101,000|,000|,006               |
|------------|------------------|-----|---------|-------------|---------|----|-------------------|
|MBIL3       |Pillai's Trace    |,007 |18,173a  |10,000       |24101,000|,000|,007               |
|            |------------------|-----|---------|-------------|---------|----|-------------------|
|            |Wilks' Lambda     |,993 |18,173a  |10,000       |24101,000|,000|,007               |
|            |------------------|-----|---------|-------------|---------|----|-------------------|
|            |Hotelling's Trace |,008 |18,173a  |10,000       |24101,000|,000|,007               |
|            |------------------|-----|---------|-------------|---------|----|-------------------|
|            |Roy's Largest Root|,008 |18,173a  |10,000       |24101,000|,000|,007               |
|------------|------------------|-----|---------|-------------|---------|----|-------------------|
|ZVSIOPS     |Pillai's Trace    |,018 |43,018a  |10,000       |24101,000|,000|,018               |
|            |------------------|-----|---------|-------------|---------|----|-------------------|
|            |Wilks' Lambda     |,982 |43,018a  |10,000       |24101,000|,000|,018               |
|            |------------------|-----|---------|-------------|---------|----|-------------------|
|            |Hotelling's Trace |,018 |43,018a  |10,000       |24101,000|,000|,018               |
|            |------------------|-----|---------|-------------|---------|----|-------------------|
|            |Roy's Largest Root|,018 |43,018a  |10,000       |24101,000|,000|,018               |
|------------|------------------|-----|---------|-------------|---------|----|-------------------|
|ZMSIOPS     |Pillai's Trace    |,003 |6,515a   |10,000       |24101,000|,000|,003               |
|            |------------------|-----|---------|-------------|---------|----|-------------------|
|            |Wilks' Lambda     |,997 |6,515a   |10,000       |24101,000|,000|,003               |
|            |------------------|-----|---------|-------------|---------|----|-------------------|
|            |Hotelling's Trace |,003 |6,515a   |10,000       |24101,000|,000|,003               |
|            |------------------|-----|---------|-------------|---------|----|-------------------|
|            |Roy's Largest Root|,003 |6,515a   |10,000       |24101,000|,000|,003               |
|------------|------------------|-----|---------|-------------|---------|----|-------------------|
|singlemother|Pillai's Trace    |,003 |4,128    |20,000       |48204,000|,000|,002               |
|            |------------------|-----|---------|-------------|---------|----|-------------------|
|            |Wilks' Lambda     |,997 |4,131a   |20,000       |48202,000|,000|,002               |
|            |------------------|-----|---------|-------------|---------|----|-------------------|
|            |Hotelling's Trace |,003 |4,133    |20,000       |48200,000|,000|,002               |
|            |------------------|-----|---------|-------------|---------|----|-------------------|
|            |Roy's Largest Root|,003 |7,525b   |10,000       |24102,000|,000|,003               |
|------------|------------------|-----|---------|-------------|---------|----|-------------------|
a. Exact statistic
b. The statistic is an upper bound on F that yields a lower bound on the significance level.
c. Design: Intercept + cage + age2 + age3 + SEX + VBIL1 + VBIL3 + MBIL1 + MBIL3 + ZVSIOPS + ZMSIOPS + singlemother


Tests of Between-Subjects Effects
|---------------|------------------|-----------------------|-----|-----------|--------|----|-------------------|
|Source         |Dependent Variable|Type III Sum of Squares|df   |Mean Square|F       |Sig.|Partial Eta Squared|
|---------------|------------------|-----------------------|-----|-----------|--------|----|-------------------|
|Corrected Model|Zscore(GLS)       |236,100a               |12   |19,675     |19,860  |,000|,010               |
|               |------------------|-----------------------|-----|-----------|--------|----|-------------------|
|               |Zscore(CEMPLST)   |6937,036b              |12   |578,086    |811,038 |,000|,288               |
|               |------------------|-----------------------|-----|-----------|--------|----|-------------------|
|               |Zscore(SIOPS)     |3886,762c              |12   |323,897    |385,919 |,000|,161               |
|               |------------------|-----------------------|-----|-----------|--------|----|-------------------|
|               |Zscore(LABNET)    |6065,516d              |12   |505,460    |674,917 |,000|,251               |
|               |------------------|-----------------------|-----|-----------|--------|----|-------------------|
|               |Zscore(CMDVISITS) |617,579e               |12   |51,465     |52,791  |,000|,026               |
|               |------------------|-----------------------|-----|-----------|--------|----|-------------------|
|               |Zscore(CFRNDS)    |338,982f               |12   |28,249     |28,637  |,000|,014               |
|               |------------------|-----------------------|-----|-----------|--------|----|-------------------|
|               |Zscore(CVISFRND)  |2248,421g              |12   |187,368    |206,526 |,000|,093               |
|               |------------------|-----------------------|-----|-----------|--------|----|-------------------|
|               |Zscore(CVISFAM)   |391,916h               |12   |32,660     |33,183  |,000|,016               |
|               |------------------|-----------------------|-----|-----------|--------|----|-------------------|
|               |Zscore(CPART)     |9968,379i              |12   |830,698    |1415,054|,000|,413               |
|               |------------------|-----------------------|-----|-----------|--------|----|-------------------|
|               |Zscore(CDIVORCED) |871,724j               |12   |72,644     |75,330  |,000|,036               |
|---------------|------------------|-----------------------|-----|-----------|--------|----|-------------------|
|Intercept      |Zscore(GLS)       |22,476                 |1    |22,476     |22,687  |,000|,001               |
|               |------------------|-----------------------|-----|-----------|--------|----|-------------------|
|               |Zscore(CEMPLST)   |40,874                 |1    |40,874     |57,345  |,000|,002               |
|               |------------------|-----------------------|-----|-----------|--------|----|-------------------|
|               |Zscore(SIOPS)     |85,670                 |1    |85,670     |102,075 |,000|,004               |
|               |------------------|-----------------------|-----|-----------|--------|----|-------------------|
|               |Zscore(LABNET)    |8,553                  |1    |8,553      |11,420  |,001|,000               |
|               |------------------|-----------------------|-----|-----------|--------|----|-------------------|
|               |Zscore(CMDVISITS) |34,984                 |1    |34,984     |35,886  |,000|,001               |
|               |------------------|-----------------------|-----|-----------|--------|----|-------------------|
|               |Zscore(CFRNDS)    |96,877                 |1    |96,877     |98,209  |,000|,004               |
|               |------------------|-----------------------|-----|-----------|--------|----|-------------------|
|               |Zscore(CVISFRND)  |27,944                 |1    |27,944     |30,801  |,000|,001               |
|               |------------------|-----------------------|-----|-----------|--------|----|-------------------|
|               |Zscore(CVISFAM)   |49,025                 |1    |49,025     |49,809  |,000|,002               |
|               |------------------|-----------------------|-----|-----------|--------|----|-------------------|
|               |Zscore(CPART)     |407,854                |1    |407,854    |694,759 |,000|,028               |
|               |------------------|-----------------------|-----|-----------|--------|----|-------------------|
|               |Zscore(CDIVORCED) |51,293                 |1    |51,293     |53,190  |,000|,002               |
|---------------|------------------|-----------------------|-----|-----------|--------|----|-------------------|
|cage           |Zscore(GLS)       |59,435                 |1    |59,435     |59,993  |,000|,002               |
|               |------------------|-----------------------|-----|-----------|--------|----|-------------------|
|               |Zscore(CEMPLST)   |233,268                |1    |233,268    |327,268 |,000|,013               |
|               |------------------|-----------------------|-----|-----------|--------|----|-------------------|
|               |Zscore(SIOPS)     |83,347                 |1    |83,347     |99,307  |,000|,004               |
|               |------------------|-----------------------|-----|-----------|--------|----|-------------------|
|               |Zscore(LABNET)    |516,917                |1    |516,917    |690,215 |,000|,028               |
|               |------------------|-----------------------|-----|-----------|--------|----|-------------------|
|               |Zscore(CMDVISITS) |42,146                 |1    |42,146     |43,232  |,000|,002               |
|               |------------------|-----------------------|-----|-----------|--------|----|-------------------|
|               |Zscore(CFRNDS)    |,320                   |1    |,320       |,324    |,569|,000               |
|               |------------------|-----------------------|-----|-----------|--------|----|-------------------|
|               |Zscore(CVISFRND)  |385,153                |1    |385,153    |424,532 |,000|,017               |
|               |------------------|-----------------------|-----|-----------|--------|----|-------------------|
|               |Zscore(CVISFAM)   |174,255                |1    |174,255    |177,044 |,000|,007               |
|               |------------------|-----------------------|-----|-----------|--------|----|-------------------|
|               |Zscore(CPART)     |201,202                |1    |201,202    |342,737 |,000|,014               |
|               |------------------|-----------------------|-----|-----------|--------|----|-------------------|
|               |Zscore(CDIVORCED) |357,972                |1    |357,972    |371,209 |,000|,015               |
|---------------|------------------|-----------------------|-----|-----------|--------|----|-------------------|
|age2           |Zscore(GLS)       |1,858                  |1    |1,858      |1,875   |,171|,000               |
|               |------------------|-----------------------|-----|-----------|--------|----|-------------------|
|               |Zscore(CEMPLST)   |2686,465               |1    |2686,465   |3769,031|,000|,135               |
|               |------------------|-----------------------|-----|-----------|--------|----|-------------------|
|               |Zscore(SIOPS)     |1488,548               |1    |1488,548   |1773,584|,000|,069               |
|               |------------------|-----------------------|-----|-----------|--------|----|-------------------|
|               |Zscore(LABNET)    |1078,184               |1    |1078,184   |1439,650|,000|,056               |
|               |------------------|-----------------------|-----|-----------|--------|----|-------------------|
|               |Zscore(CMDVISITS) |4,681                  |1    |4,681      |4,801   |,028|,000               |
|               |------------------|-----------------------|-----|-----------|--------|----|-------------------|
|               |Zscore(CFRNDS)    |71,096                 |1    |71,096     |72,073  |,000|,003               |
|               |------------------|-----------------------|-----|-----------|--------|----|-------------------|
|               |Zscore(CVISFRND)  |75,802                 |1    |75,802     |83,552  |,000|,003               |
|               |------------------|-----------------------|-----|-----------|--------|----|-------------------|
|               |Zscore(CVISFAM)   |31,301                 |1    |31,301     |31,802  |,000|,001               |
|               |------------------|-----------------------|-----|-----------|--------|----|-------------------|
|               |Zscore(CPART)     |3328,462               |1    |3328,462   |5669,873|,000|,190               |
|               |------------------|-----------------------|-----|-----------|--------|----|-------------------|
|               |Zscore(CDIVORCED) |7,475                  |1    |7,475      |7,752   |,005|,000               |
|---------------|------------------|-----------------------|-----|-----------|--------|----|-------------------|
|age3           |Zscore(GLS)       |15,748                 |1    |15,748     |15,896  |,000|,001               |
|               |------------------|-----------------------|-----|-----------|--------|----|-------------------|
|               |Zscore(CEMPLST)   |1,812                  |1    |1,812      |2,542   |,111|,000               |
|               |------------------|-----------------------|-----|-----------|--------|----|-------------------|
|               |Zscore(SIOPS)     |4,846                  |1    |4,846      |5,774   |,016|,000               |
|               |------------------|-----------------------|-----|-----------|--------|----|-------------------|
|               |Zscore(LABNET)    |11,462                 |1    |11,462     |15,305  |,000|,001               |
|               |------------------|-----------------------|-----|-----------|--------|----|-------------------|
|               |Zscore(CMDVISITS) |,304                   |1    |,304       |,312    |,576|,000               |
|               |------------------|-----------------------|-----|-----------|--------|----|-------------------|
|               |Zscore(CFRNDS)    |9,904                  |1    |9,904      |10,040  |,002|,000               |
|               |------------------|-----------------------|-----|-----------|--------|----|-------------------|
|               |Zscore(CVISFRND)  |6,301                  |1    |6,301      |6,945   |,008|,000               |
|               |------------------|-----------------------|-----|-----------|--------|----|-------------------|
|               |Zscore(CVISFAM)   |127,690                |1    |127,690    |129,734 |,000|,005               |
|               |------------------|-----------------------|-----|-----------|--------|----|-------------------|
|               |Zscore(CPART)     |516,267                |1    |516,267    |879,436 |,000|,035               |
|               |------------------|-----------------------|-----|-----------|--------|----|-------------------|
|               |Zscore(CDIVORCED) |107,700                |1    |107,700    |111,682 |,000|,005               |
|---------------|------------------|-----------------------|-----|-----------|--------|----|-------------------|
|SEX            |Zscore(GLS)       |13,673                 |1    |13,673     |13,802  |,000|,001               |
|               |------------------|-----------------------|-----|-----------|--------|----|-------------------|
|               |Zscore(CEMPLST)   |2316,878               |1    |2316,878   |3250,512|,000|,119               |
|               |------------------|-----------------------|-----|-----------|--------|----|-------------------|
|               |Zscore(SIOPS)     |241,753                |1    |241,753    |288,046 |,000|,012               |
|               |------------------|-----------------------|-----|-----------|--------|----|-------------------|
|               |Zscore(LABNET)    |2223,537               |1    |2223,537   |2968,988|,000|,110               |
|               |------------------|-----------------------|-----|-----------|--------|----|-------------------|
|               |Zscore(CMDVISITS) |236,227                |1    |236,227    |242,314 |,000|,010               |
|               |------------------|-----------------------|-----|-----------|--------|----|-------------------|
|               |Zscore(CFRNDS)    |27,770                 |1    |27,770     |28,152  |,000|,001               |
|               |------------------|-----------------------|-----|-----------|--------|----|-------------------|
|               |Zscore(CVISFRND)  |8,500                  |1    |8,500      |9,369   |,002|,000               |
|               |------------------|-----------------------|-----|-----------|--------|----|-------------------|
|               |Zscore(CVISFAM)   |85,770                 |1    |85,770     |87,143  |,000|,004               |
|               |------------------|-----------------------|-----|-----------|--------|----|-------------------|
|               |Zscore(CPART)     |2,580                  |1    |2,580      |4,395   |,036|,000               |
|               |------------------|-----------------------|-----|-----------|--------|----|-------------------|
|               |Zscore(CDIVORCED) |18,264                 |1    |18,264     |18,939  |,000|,001               |
|---------------|------------------|-----------------------|-----|-----------|--------|----|-------------------|
|VBIL1          |Zscore(GLS)       |,413                   |1    |,413       |,417    |,519|,000               |
|               |------------------|-----------------------|-----|-----------|--------|----|-------------------|
|               |Zscore(CEMPLST)   |9,783                  |1    |9,783      |13,725  |,000|,001               |
|               |------------------|-----------------------|-----|-----------|--------|----|-------------------|
|               |Zscore(SIOPS)     |14,090                 |1    |14,090     |16,788  |,000|,001               |
|               |------------------|-----------------------|-----|-----------|--------|----|-------------------|
|               |Zscore(LABNET)    |8,293                  |1    |8,293      |11,073  |,001|,000               |
|               |------------------|-----------------------|-----|-----------|--------|----|-------------------|
|               |Zscore(CMDVISITS) |,002                   |1    |,002       |,002    |,962|,000               |
|               |------------------|-----------------------|-----|-----------|--------|----|-------------------|
|               |Zscore(CFRNDS)    |,292                   |1    |,292       |,296    |,586|,000               |
|               |------------------|-----------------------|-----|-----------|--------|----|-------------------|
|               |Zscore(CVISFRND)  |,005                   |1    |,005       |,006    |,940|,000               |
|               |------------------|-----------------------|-----|-----------|--------|----|-------------------|
|               |Zscore(CVISFAM)   |,366                   |1    |,366       |,372    |,542|,000               |
|               |------------------|-----------------------|-----|-----------|--------|----|-------------------|
|               |Zscore(CPART)     |,648                   |1    |,648       |1,103   |,294|,000               |
|               |------------------|-----------------------|-----|-----------|--------|----|-------------------|
|               |Zscore(CDIVORCED) |2,384                  |1    |2,384      |2,472   |,116|,000               |
|---------------|------------------|-----------------------|-----|-----------|--------|----|-------------------|
|VBIL3          |Zscore(GLS)       |,196                   |1    |,196       |,198    |,656|,000               |
|               |------------------|-----------------------|-----|-----------|--------|----|-------------------|
|               |Zscore(CEMPLST)   |,123                   |1    |,123       |,173    |,678|,000               |
|               |------------------|-----------------------|-----|-----------|--------|----|-------------------|
|               |Zscore(SIOPS)     |33,286                 |1    |33,286     |39,659  |,000|,002               |
|               |------------------|-----------------------|-----|-----------|--------|----|-------------------|
|               |Zscore(LABNET)    |33,540                 |1    |33,540     |44,784  |,000|,002               |
|               |------------------|-----------------------|-----|-----------|--------|----|-------------------|
|               |Zscore(CMDVISITS) |,255                   |1    |,255       |,262    |,609|,000               |
|               |------------------|-----------------------|-----|-----------|--------|----|-------------------|
|               |Zscore(CFRNDS)    |16,142                 |1    |16,142     |16,364  |,000|,001               |
|               |------------------|-----------------------|-----|-----------|--------|----|-------------------|
|               |Zscore(CVISFRND)  |10,450                 |1    |10,450     |11,519  |,001|,000               |
|               |------------------|-----------------------|-----|-----------|--------|----|-------------------|
|               |Zscore(CVISFAM)   |23,134                 |1    |23,134     |23,504  |,000|,001               |
|               |------------------|-----------------------|-----|-----------|--------|----|-------------------|
|               |Zscore(CPART)     |,819                   |1    |,819       |1,396   |,237|,000               |
|               |------------------|-----------------------|-----|-----------|--------|----|-------------------|
|               |Zscore(CDIVORCED) |2,852                  |1    |2,852      |2,958   |,085|,000               |
|---------------|------------------|-----------------------|-----|-----------|--------|----|-------------------|
|MBIL1          |Zscore(GLS)       |5,068                  |1    |5,068      |5,116   |,024|,000               |
|               |------------------|-----------------------|-----|-----------|--------|----|-------------------|
|               |Zscore(CEMPLST)   |30,750                 |1    |30,750     |43,142  |,000|,002               |
|               |------------------|-----------------------|-----|-----------|--------|----|-------------------|
|               |Zscore(SIOPS)     |68,955                 |1    |68,955     |82,159  |,000|,003               |
|               |------------------|-----------------------|-----|-----------|--------|----|-------------------|
|               |Zscore(LABNET)    |17,693                 |1    |17,693     |23,625  |,000|,001               |
|               |------------------|-----------------------|-----|-----------|--------|----|-------------------|
|               |Zscore(CMDVISITS) |,894                   |1    |,894       |,917    |,338|,000               |
|               |------------------|-----------------------|-----|-----------|--------|----|-------------------|
|               |Zscore(CFRNDS)    |5,899                  |1    |5,899      |5,980   |,014|,000               |
|               |------------------|-----------------------|-----|-----------|--------|----|-------------------|
|               |Zscore(CVISFRND)  |4,363                  |1    |4,363      |4,809   |,028|,000               |
|               |------------------|-----------------------|-----|-----------|--------|----|-------------------|
|               |Zscore(CVISFAM)   |17,139                 |1    |17,139     |17,413  |,000|,001               |
|               |------------------|-----------------------|-----|-----------|--------|----|-------------------|
|               |Zscore(CPART)     |,023                   |1    |,023       |,039    |,843|,000               |
|               |------------------|-----------------------|-----|-----------|--------|----|-------------------|
|               |Zscore(CDIVORCED) |5,721                  |1    |5,721      |5,933   |,015|,000               |
|---------------|------------------|-----------------------|-----|-----------|--------|----|-------------------|
|MBIL3          |Zscore(GLS)       |5,726                  |1    |5,726      |5,779   |,016|,000               |
|               |------------------|-----------------------|-----|-----------|--------|----|-------------------|
|               |Zscore(CEMPLST)   |3,648                  |1    |3,648      |5,119   |,024|,000               |
|               |------------------|-----------------------|-----|-----------|--------|----|-------------------|
|               |Zscore(SIOPS)     |28,749                 |1    |28,749     |34,253  |,000|,001               |
|               |------------------|-----------------------|-----|-----------|--------|----|-------------------|
|               |Zscore(LABNET)    |13,201                 |1    |13,201     |17,626  |,000|,001               |
|               |------------------|-----------------------|-----|-----------|--------|----|-------------------|
|               |Zscore(CMDVISITS) |2,216                  |1    |2,216      |2,273   |,132|,000               |
|               |------------------|-----------------------|-----|-----------|--------|----|-------------------|
|               |Zscore(CFRNDS)    |11,853                 |1    |11,853     |12,016  |,001|,000               |
|               |------------------|-----------------------|-----|-----------|--------|----|-------------------|
|               |Zscore(CVISFRND)  |21,611                 |1    |21,611     |23,821  |,000|,001               |
|               |------------------|-----------------------|-----|-----------|--------|----|-------------------|
|               |Zscore(CVISFAM)   |33,556                 |1    |33,556     |34,093  |,000|,001               |
|               |------------------|-----------------------|-----|-----------|--------|----|-------------------|
|               |Zscore(CPART)     |2,354                  |1    |2,354      |4,010   |,045|,000               |
|               |------------------|-----------------------|-----|-----------|--------|----|-------------------|
|               |Zscore(CDIVORCED) |5,416                  |1    |5,416      |5,616   |,018|,000               |
|---------------|------------------|-----------------------|-----|-----------|--------|----|-------------------|
|ZVSIOPS        |Zscore(GLS)       |19,536                 |1    |19,536     |19,719  |,000|,001               |
|               |------------------|-----------------------|-----|-----------|--------|----|-------------------|
|               |Zscore(CEMPLST)   |,046                   |1    |,046       |,065    |,799|,000               |
|               |------------------|-----------------------|-----|-----------|--------|----|-------------------|
|               |Zscore(SIOPS)     |200,016                |1    |200,016    |238,316 |,000|,010               |
|               |------------------|-----------------------|-----|-----------|--------|----|-------------------|
|               |Zscore(LABNET)    |77,556                 |1    |77,556     |103,557 |,000|,004               |
|               |------------------|-----------------------|-----|-----------|--------|----|-------------------|
|               |Zscore(CMDVISITS) |,307                   |1    |,307       |,315    |,575|,000               |
|               |------------------|-----------------------|-----|-----------|--------|----|-------------------|
|               |Zscore(CFRNDS)    |,531                   |1    |,531       |,539    |,463|,000               |
|               |------------------|-----------------------|-----|-----------|--------|----|-------------------|
|               |Zscore(CVISFRND)  |2,898                  |1    |2,898      |3,194   |,074|,000               |
|               |------------------|-----------------------|-----|-----------|--------|----|-------------------|
|               |Zscore(CVISFAM)   |5,799                  |1    |5,799      |5,892   |,015|,000               |
|               |------------------|-----------------------|-----|-----------|--------|----|-------------------|
|               |Zscore(CPART)     |1,362                  |1    |1,362      |2,321   |,128|,000               |
|               |------------------|-----------------------|-----|-----------|--------|----|-------------------|
|               |Zscore(CDIVORCED) |8,453                  |1    |8,453      |8,765   |,003|,000               |
|---------------|------------------|-----------------------|-----|-----------|--------|----|-------------------|
|ZMSIOPS        |Zscore(GLS)       |3,134                  |1    |3,134      |3,164   |,075|,000               |
|               |------------------|-----------------------|-----|-----------|--------|----|-------------------|
|               |Zscore(CEMPLST)   |,006                   |1    |,006       |,008    |,927|,000               |
|               |------------------|-----------------------|-----|-----------|--------|----|-------------------|
|               |Zscore(SIOPS)     |,001                   |1    |,001       |,002    |,968|,000               |
|               |------------------|-----------------------|-----|-----------|--------|----|-------------------|
|               |Zscore(LABNET)    |16,811                 |1    |16,811     |22,447  |,000|,001               |
|               |------------------|-----------------------|-----|-----------|--------|----|-------------------|
|               |Zscore(CMDVISITS) |2,774                  |1    |2,774      |2,845   |,092|,000               |
|               |------------------|-----------------------|-----|-----------|--------|----|-------------------|
|               |Zscore(CFRNDS)    |4,329                  |1    |4,329      |4,388   |,036|,000               |
|               |------------------|-----------------------|-----|-----------|--------|----|-------------------|
|               |Zscore(CVISFRND)  |1,407                  |1    |1,407      |1,551   |,213|,000               |
|               |------------------|-----------------------|-----|-----------|--------|----|-------------------|
|               |Zscore(CVISFAM)   |,901                   |1    |,901       |,916    |,339|,000               |
|               |------------------|-----------------------|-----|-----------|--------|----|-------------------|
|               |Zscore(CPART)     |9,548                  |1    |9,548      |16,264  |,000|,001               |
|               |------------------|-----------------------|-----|-----------|--------|----|-------------------|
|               |Zscore(CDIVORCED) |7,809                  |1    |7,809      |8,098   |,004|,000               |
|---------------|------------------|-----------------------|-----|-----------|--------|----|-------------------|
|singlemother   |Zscore(GLS)       |31,525                 |2    |15,762     |15,910  |,000|,001               |
|               |------------------|-----------------------|-----|-----------|--------|----|-------------------|
|               |Zscore(CEMPLST)   |14,620                 |2    |7,310      |10,256  |,000|,001               |
|               |------------------|-----------------------|-----|-----------|--------|----|-------------------|
|               |Zscore(SIOPS)     |8,050                  |2    |4,025      |4,796   |,008|,000               |
|               |------------------|-----------------------|-----|-----------|--------|----|-------------------|
|               |Zscore(LABNET)    |7,265                  |2    |3,632      |4,850   |,008|,000               |
|               |------------------|-----------------------|-----|-----------|--------|----|-------------------|
|               |Zscore(CMDVISITS) |9,009                  |2    |4,505      |4,621   |,010|,000               |
|               |------------------|-----------------------|-----|-----------|--------|----|-------------------|
|               |Zscore(CFRNDS)    |16,226                 |2    |8,113      |8,225   |,000|,001               |
|               |------------------|-----------------------|-----|-----------|--------|----|-------------------|
|               |Zscore(CVISFRND)  |,249                   |2    |,125       |,137    |,872|,000               |
|               |------------------|-----------------------|-----|-----------|--------|----|-------------------|
|               |Zscore(CVISFAM)   |6,819                  |2    |3,410      |3,464   |,031|,000               |
|               |------------------|-----------------------|-----|-----------|--------|----|-------------------|
|               |Zscore(CPART)     |5,776                  |2    |2,888      |4,919   |,007|,000               |
|               |------------------|-----------------------|-----|-----------|--------|----|-------------------|
|               |Zscore(CDIVORCED) |8,245                  |2    |4,122      |4,275   |,014|,000               |
|---------------|------------------|-----------------------|-----|-----------|--------|----|-------------------|
|Error          |Zscore(GLS)       |23885,900              |24110|,991       |        |    |                   |
|               |------------------|-----------------------|-----|-----------|--------|----|-------------------|
|               |Zscore(CEMPLST)   |17184,964              |24110|,713       |        |    |                   |
|               |------------------|-----------------------|-----|-----------|--------|----|-------------------|
|               |Zscore(SIOPS)     |20235,238              |24110|,839       |        |    |                   |
|               |------------------|-----------------------|-----|-----------|--------|----|-------------------|
|               |Zscore(LABNET)    |18056,484              |24110|,749       |        |    |                   |
|               |------------------|-----------------------|-----|-----------|--------|----|-------------------|
|               |Zscore(CMDVISITS) |23504,421              |24110|,975       |        |    |                   |
|               |------------------|-----------------------|-----|-----------|--------|----|-------------------|
|               |Zscore(CFRNDS)    |23783,018              |24110|,986       |        |    |                   |
|               |------------------|-----------------------|-----|-----------|--------|----|-------------------|
|               |Zscore(CVISFRND)  |21873,579              |24110|,907       |        |    |                   |
|               |------------------|-----------------------|-----|-----------|--------|----|-------------------|
|               |Zscore(CVISFAM)   |23730,084              |24110|,984       |        |    |                   |
|               |------------------|-----------------------|-----|-----------|--------|----|-------------------|
|               |Zscore(CPART)     |14153,621              |24110|,587       |        |    |                   |
|               |------------------|-----------------------|-----|-----------|--------|----|-------------------|
|               |Zscore(CDIVORCED) |23250,276              |24110|,964       |        |    |                   |
|---------------|------------------|-----------------------|-----|-----------|--------|----|-------------------|
|Total          |Zscore(GLS)       |24122,000              |24123|           |        |    |                   |
|               |------------------|-----------------------|-----|-----------|--------|----|-------------------|
|               |Zscore(CEMPLST)   |24122,000              |24123|           |        |    |                   |
|               |------------------|-----------------------|-----|-----------|--------|----|-------------------|
|               |Zscore(SIOPS)     |24122,000              |24123|           |        |    |                   |
|               |------------------|-----------------------|-----|-----------|--------|----|-------------------|
|               |Zscore(LABNET)    |24122,000              |24123|           |        |    |                   |
|               |------------------|-----------------------|-----|-----------|--------|----|-------------------|
|               |Zscore(CMDVISITS) |24122,000              |24123|           |        |    |                   |
|               |------------------|-----------------------|-----|-----------|--------|----|-------------------|
|               |Zscore(CFRNDS)    |24122,000              |24123|           |        |    |                   |
|               |------------------|-----------------------|-----|-----------|--------|----|-------------------|
|               |Zscore(CVISFRND)  |24122,000              |24123|           |        |    |                   |
|               |------------------|-----------------------|-----|-----------|--------|----|-------------------|
|               |Zscore(CVISFAM)   |24122,000              |24123|           |        |    |                   |
|               |------------------|-----------------------|-----|-----------|--------|----|-------------------|
|               |Zscore(CPART)     |24122,000              |24123|           |        |    |                   |
|               |------------------|-----------------------|-----|-----------|--------|----|-------------------|
|               |Zscore(CDIVORCED) |24122,000              |24123|           |        |    |                   |
|---------------|------------------|-----------------------|-----|-----------|--------|----|-------------------|
|Corrected Total|Zscore(GLS)       |24122,000              |24122|           |        |    |                   |
|               |------------------|-----------------------|-----|-----------|--------|----|-------------------|
|               |Zscore(CEMPLST)   |24122,000              |24122|           |        |    |                   |
|               |------------------|-----------------------|-----|-----------|--------|----|-------------------|
|               |Zscore(SIOPS)     |24122,000              |24122|           |        |    |                   |
|               |------------------|-----------------------|-----|-----------|--------|----|-------------------|
|               |Zscore(LABNET)    |24122,000              |24122|           |        |    |                   |
|               |------------------|-----------------------|-----|-----------|--------|----|-------------------|
|               |Zscore(CMDVISITS) |24122,000              |24122|           |        |    |                   |
|               |------------------|-----------------------|-----|-----------|--------|----|-------------------|
|               |Zscore(CFRNDS)    |24122,000              |24122|           |        |    |                   |
|               |------------------|-----------------------|-----|-----------|--------|----|-------------------|
|               |Zscore(CVISFRND)  |24122,000              |24122|           |        |    |                   |
|               |------------------|-----------------------|-----|-----------|--------|----|-------------------|
|               |Zscore(CVISFAM)   |24122,000              |24122|           |        |    |                   |
|               |------------------|-----------------------|-----|-----------|--------|----|-------------------|
|               |Zscore(CPART)     |24122,000              |24122|           |        |    |                   |
|               |------------------|-----------------------|-----|-----------|--------|----|-------------------|
|               |Zscore(CDIVORCED) |24122,000              |24122|           |        |    |                   |
|---------------|------------------|-----------------------|-----|-----------|--------|----|-------------------|
a. R Squared = ,010 (Adjusted R Squared = ,009)
b. R Squared = ,288 (Adjusted R Squared = ,287)
c. R Squared = ,161 (Adjusted R Squared = ,161)
d. R Squared = ,251 (Adjusted R Squared = ,251)
e. R Squared = ,026 (Adjusted R Squared = ,025)
f. R Squared = ,014 (Adjusted R Squared = ,014)
g. R Squared = ,093 (Adjusted R Squared = ,093)
h. R Squared = ,016 (Adjusted R Squared = ,016)
i. R Squared = ,413 (Adjusted R Squared = ,413)
j. R Squared = ,036 (Adjusted R Squared = ,036)


Custom Hypothesis Tests

Contrast Results (K Matrix)
|------------------------------------------------------------------------------------|-----------------------------------------------------------------------------------------------------------------------------------------------------------------|
|singlemother Polynomial Contrasta                                                   |Dependent Variable                                                                                                                                               |
|                                 |--------------------------------------------------|------------------|---------------|-------------|--------------|-----------------|--------------|----------------|---------------|-------------|-----------------|
|                                                                                    |Zscore(GLS)       |Zscore(CEMPLST)|Zscore(SIOPS)|Zscore(LABNET)|Zscore(CMDVISITS)|Zscore(CFRNDS)|Zscore(CVISFRND)|Zscore(CVISFAM)|Zscore(CPART)|Zscore(CDIVORCED)|
|---------------------------------|--------------------------------------|-----------|------------------|---------------|-------------|--------------|-----------------|--------------|----------------|---------------|-------------|-----------------|
|Linear                           |Contrast Estimate                                 |-,121             |-,093          |-,075        |-,076         |-,020            |-,074         |,010            |-,065          |-,057        |,068             |
|                                 |--------------------------------------------------|------------------|---------------|-------------|--------------|-----------------|--------------|----------------|---------------|-------------|-----------------|
|                                 |Hypothesized Value                                |0                 |0              |0            |0             |0                |0             |0               |0              |0            |0                |
|                                 |--------------------------------------------------|------------------|---------------|-------------|--------------|-----------------|--------------|----------------|---------------|-------------|-----------------|
|                                 |Difference (Estimate - Hypothesized)              |-,121             |-,093          |-,075        |-,076         |-,020            |-,074         |,010            |-,065          |-,057        |,068             |
|                                 |--------------------------------------------------|------------------|---------------|-------------|--------------|-----------------|--------------|----------------|---------------|-------------|-----------------|
|                                 |Std. Error                                        |,029              |,024           |,026         |,025          |,028             |,029          |,027            |,029           |,022         |,028             |
|                                 |--------------------------------------------------|------------------|---------------|-------------|--------------|-----------------|--------------|----------------|---------------|-------------|-----------------|
|                                 |Sig.                                              |,000              |,000           |,004         |,002          |,475             |,010          |,714            |,023           |,009         |,016             |
|                                 |--------------------------------------|-----------|------------------|---------------|-------------|--------------|-----------------|--------------|----------------|---------------|-------------|-----------------|
|                                 |95% Confidence Interval for Difference|Lower Bound|-,178             |-,141          |-,127        |-,125         |-,076            |-,129         |-,044           |-,121          |-,101        |,013             |
|                                 |                                      |-----------|------------------|---------------|-------------|--------------|-----------------|--------------|----------------|---------------|-------------|-----------------|
|                                 |                                      |Upper Bound|-,065             |-,046          |-,023        |-,028         |,035             |-,018         |,064            |-,009          |-,014        |,124             |
|---------------------------------|--------------------------------------|-----------|------------------|---------------|-------------|--------------|-----------------|--------------|----------------|---------------|-------------|-----------------|
|Quadratic                        |Contrast Estimate                                 |,016              |-,006          |-,016        |-,031         |,053             |,028          |,013            |-,006          |-,002        |,001             |
|                                 |--------------------------------------------------|------------------|---------------|-------------|--------------|-----------------|--------------|----------------|---------------|-------------|-----------------|
|                                 |Hypothesized Value                                |0                 |0              |0            |0             |0                |0             |0               |0              |0            |0                |
|                                 |--------------------------------------------------|------------------|---------------|-------------|--------------|-----------------|--------------|----------------|---------------|-------------|-----------------|
|                                 |Difference (Estimate - Hypothesized)              |,016              |-,006          |-,016        |-,031         |,053             |,028          |,013            |-,006          |-,002        |,001             |
|                                 |--------------------------------------------------|------------------|---------------|-------------|--------------|-----------------|--------------|----------------|---------------|-------------|-----------------|
|                                 |Std. Error                                        |,026              |,022           |,024         |,023          |,026             |,026          |,025            |,026           |,020         |,026             |
|                                 |--------------------------------------------------|------------------|---------------|-------------|--------------|-----------------|--------------|----------------|---------------|-------------|-----------------|
|                                 |Sig.                                              |,556              |,800           |,520         |,172          |,045             |,283          |,605            |,832           |,938         |,956             |
|                                 |--------------------------------------|-----------|------------------|---------------|-------------|--------------|-----------------|--------------|----------------|---------------|-------------|-----------------|
|                                 |95% Confidence Interval for Difference|Lower Bound|-,036             |-,050          |-,063        |-,077         |,001             |-,023         |-,037           |-,057          |-,042        |-,050            |
|                                 |                                      |-----------|------------------|---------------|-------------|--------------|-----------------|--------------|----------------|---------------|-------------|-----------------|
|                                 |                                      |Upper Bound|,068              |,038           |,032         |,014          |,104             |,080          |,063            |,046           |,038         |,053             |
|---------------------------------|--------------------------------------|-----------|------------------|---------------|-------------|--------------|-----------------|--------------|----------------|---------------|-------------|-----------------|
a. Metric = 1,000, 2,000, 3,000


Multivariate Test Results
|------------------|-----|------|-------------|---------|----|-------------------|
|                  |Value|F     |Hypothesis df|Error df |Sig.|Partial Eta Squared|
|------------------|-----|------|-------------|---------|----|-------------------|
|Pillai's trace    |,003 |4,128 |20,000       |48204,000|,000|,002               |
|------------------|-----|------|-------------|---------|----|-------------------|
|Wilks' lambda     |,997 |4,131a|20,000       |48202,000|,000|,002               |
|------------------|-----|------|-------------|---------|----|-------------------|
|Hotelling's trace |,003 |4,133 |20,000       |48200,000|,000|,002               |
|------------------|-----|------|-------------|---------|----|-------------------|
|Roy's largest root|,003 |7,525b|10,000       |24102,000|,000|,003               |
|------------------|-----|------|-------------|---------|----|-------------------|
a. Exact statistic
b. The statistic is an upper bound on F that yields a lower bound on the significance level.


Univariate Test Results
|--------|------------------|--------------|-----|-----------|------|----|-------------------|
|Source  |Dependent Variable|Sum of Squares|df   |Mean Square|F     |Sig.|Partial Eta Squared|
|--------|------------------|--------------|-----|-----------|------|----|-------------------|
|Contrast|Zscore(GLS)       |31,525        |2    |15,762     |15,910|,000|,001               |
|        |------------------|--------------|-----|-----------|------|----|-------------------|
|        |Zscore(CEMPLST)   |14,620        |2    |7,310      |10,256|,000|,001               |
|        |------------------|--------------|-----|-----------|------|----|-------------------|
|        |Zscore(SIOPS)     |8,050         |2    |4,025      |4,796 |,008|,000               |
|        |------------------|--------------|-----|-----------|------|----|-------------------|
|        |Zscore(LABNET)    |7,265         |2    |3,632      |4,850 |,008|,000               |
|        |------------------|--------------|-----|-----------|------|----|-------------------|
|        |Zscore(CMDVISITS) |9,009         |2    |4,505      |4,621 |,010|,000               |
|        |------------------|--------------|-----|-----------|------|----|-------------------|
|        |Zscore(CFRNDS)    |16,226        |2    |8,113      |8,225 |,000|,001               |
|        |------------------|--------------|-----|-----------|------|----|-------------------|
|        |Zscore(CVISFRND)  |,249          |2    |,125       |,137  |,872|,000               |
|        |------------------|--------------|-----|-----------|------|----|-------------------|
|        |Zscore(CVISFAM)   |6,819         |2    |3,410      |3,464 |,031|,000               |
|        |------------------|--------------|-----|-----------|------|----|-------------------|
|        |Zscore(CPART)     |5,776         |2    |2,888      |4,919 |,007|,000               |
|        |------------------|--------------|-----|-----------|------|----|-------------------|
|        |Zscore(CDIVORCED) |8,245         |2    |4,122      |4,275 |,014|,000               |
|--------|------------------|--------------|-----|-----------|------|----|-------------------|
|Error   |Zscore(GLS)       |23885,900     |24110|,991       |      |    |                   |
|        |------------------|--------------|-----|-----------|------|----|-------------------|
|        |Zscore(CEMPLST)   |17184,964     |24110|,713       |      |    |                   |
|        |------------------|--------------|-----|-----------|------|----|-------------------|
|        |Zscore(SIOPS)     |20235,238     |24110|,839       |      |    |                   |
|        |------------------|--------------|-----|-----------|------|----|-------------------|
|        |Zscore(LABNET)    |18056,484     |24110|,749       |      |    |                   |
|        |------------------|--------------|-----|-----------|------|----|-------------------|
|        |Zscore(CMDVISITS) |23504,421     |24110|,975       |      |    |                   |
|        |------------------|--------------|-----|-----------|------|----|-------------------|
|        |Zscore(CFRNDS)    |23783,018     |24110|,986       |      |    |                   |
|        |------------------|--------------|-----|-----------|------|----|-------------------|
|        |Zscore(CVISFRND)  |21873,579     |24110|,907       |      |    |                   |
|        |------------------|--------------|-----|-----------|------|----|-------------------|
|        |Zscore(CVISFAM)   |23730,084     |24110|,984       |      |    |                   |
|        |------------------|--------------|-----|-----------|------|----|-------------------|
|        |Zscore(CPART)     |14153,621     |24110|,587       |      |    |                   |
|        |------------------|--------------|-----|-----------|------|----|-------------------|
|        |Zscore(CDIVORCED) |23250,276     |24110|,964       |      |    |                   |
|--------|------------------|--------------|-----|-----------|------|----|-------------------|


Estimated Marginal Means

singlemother
|------------------|------------|------|----------|-----------------------------------|
|Dependent Variable|singlemother|Mean  |Std. Error|95% Confidence Interval            |
|                  |            |      |          |-----------------------|-----------|
|                               |      |          |Lower Bound            |Upper Bound|
|------------------|------------|------|----------|-----------------------|-----------|
|Zscore(GLS)       |,00         |,011a |,007      |-,002                  |,024       |
|                  |------------|------|----------|-----------------------|-----------|
|                  |1,00        |-,094a|,026      |-,144                  |-,043      |
|                  |------------|------|----------|-----------------------|-----------|
|                  |2,00        |-,160a|,040      |-,239                  |-,082      |
|------------------|------------|------|----------|-----------------------|-----------|
|Zscore(CEMPLST)   |,00         |,007a |,006      |-,004                  |,018       |
|                  |------------|------|----------|-----------------------|-----------|
|                  |1,00        |-,052a|,022      |-,094                  |-,009      |
|                  |------------|------|----------|-----------------------|-----------|
|                  |2,00        |-,125a|,034      |-,191                  |-,058      |
|------------------|------------|------|----------|-----------------------|-----------|
|Zscore(SIOPS)     |,00         |,005a |,006      |-,007                  |,017       |
|                  |------------|------|----------|-----------------------|-----------|
|                  |1,00        |-,029a|,024      |-,075                  |,017       |
|                  |------------|------|----------|-----------------------|-----------|
|                  |2,00        |-,101a|,037      |-,173                  |-,029      |
|------------------|------------|------|----------|-----------------------|-----------|
|Zscore(LABNET)    |,00         |,004a |,006      |-,008                  |,015       |
|                  |------------|------|----------|-----------------------|-----------|
|                  |1,00        |-,012a|,022      |-,055                  |,032       |
|                  |------------|------|----------|-----------------------|-----------|
|                  |2,00        |-,104a|,035      |-,172                  |-,036      |
|------------------|------------|------|----------|-----------------------|-----------|
|Zscore(CMDVISITS) |,00         |,006a |,007      |-,007                  |,019       |
|                  |------------|------|----------|-----------------------|-----------|
|                  |1,00        |-,073a|,025      |-,123                  |-,023      |
|                  |------------|------|----------|-----------------------|-----------|
|                  |2,00        |-,023a|,040      |-,100                  |,055       |
|------------------|------------|------|----------|-----------------------|-----------|
|Zscore(CFRNDS)    |,00         |,008a |,007      |-,005                  |,021       |
|                  |------------|------|----------|-----------------------|-----------|
|                  |1,00        |-,078a|,026      |-,129                  |-,028      |
|                  |------------|------|----------|-----------------------|-----------|
|                  |2,00        |-,096a|,040      |-,174                  |-,018      |
|------------------|------------|------|----------|-----------------------|-----------|
|Zscore(CVISFRND)  |,00         |,000a |,006      |-,012                  |,013       |
|                  |------------|------|----------|-----------------------|-----------|
|                  |1,00        |-,009a|,025      |-,057                  |,039       |
|                  |------------|------|----------|-----------------------|-----------|
|                  |2,00        |,014a |,038      |-,060                  |,089       |
|------------------|------------|------|----------|-----------------------|-----------|
|Zscore(CVISFAM)   |,00         |,005a |,007      |-,008                  |,018       |
|                  |------------|------|----------|-----------------------|-----------|
|                  |1,00        |-,034a|,026      |-,084                  |,016       |
|                  |------------|------|----------|-----------------------|-----------|
|                  |2,00        |-,086a|,040      |-,164                  |-,009      |
|------------------|------------|------|----------|-----------------------|-----------|
|Zscore(CPART)     |,00         |,005a |,005      |-,006                  |,015       |
|                  |------------|------|----------|-----------------------|-----------|
|                  |1,00        |-,034a|,020      |-,073                  |,005       |
|                  |------------|------|----------|-----------------------|-----------|
|                  |2,00        |-,077a|,031      |-,137                  |-,016      |
|------------------|------------|------|----------|-----------------------|-----------|
|Zscore(CDIVORCED) |,00         |-,006a|,007      |-,019                  |,007       |
|                  |------------|------|----------|-----------------------|-----------|
|                  |1,00        |,041a |,025      |-,009                  |,091       |
|                  |------------|------|----------|-----------------------|-----------|
|                  |2,00        |,091a |,039      |,014                   |,168       |
|------------------|------------|------|----------|-----------------------|-----------|
a. Covariates appearing in the model are evaluated at the following values: cage = ,0000, age2 = 1,8232, age3 = ,2839, Geschlecht = ,48, VBIL1 = ,3017, VBIL3 = ,2844, MBIL1 = ,2981, MBIL3 = ,2849, Zscore:  VATER TREIMANS STANDARD INT.OCC.PR.SCORE (IS88) = ,0000000, Zscore:  MUTTER TREIMANS STANDARD INT.OCC.PR.SCORE (IS88) = ,0000000.


Correlations


Correlations
|-----------------------------------------------------------------------------|----------------|--------------|-----------|-------|----------|-------|-------|-------|--------------------------------------------------------|-------|-------|-------|---------------------------------------------------------|-------|-------|-------|-------------|-------|--------------|---------|-------|--------|-------|-------|---------|
|                                                                             |singlemother0114|singlemother15|Zscore(GLS)|gage   |Geschlecht|VBIL1  |VBIL2  |VBIL3  |Zscore:  VATER TREIMANS STANDARD INT.OCC.PR.SCORE (IS88)|MBIL1  |MBIL2  |MBIL3  |Zscore:  MUTTER TREIMANS STANDARD INT.OCC.PR.SCORE (IS88)|BIL1   |BIL2   |BIL3   |Zscore(SIOPS)|CEMPLST|Zscore(LABNET)|CMDVISITS|CFRNDS |CVISFRND|CVISFAM|CPART  |CDIVORCED|
|---------------------------------------------------------|-------------------|----------------|--------------|-----------|-------|----------|-------|-------|-------|--------------------------------------------------------|-------|-------|-------|---------------------------------------------------------|-------|-------|-------|-------------|-------|--------------|---------|-------|--------|-------|-------|---------|
|singlemother0114                                         |Pearson Correlation|1               |-,043**       |-,022**    |-,078**|-,014*    |,001   |-,015* |,016*  |-,087**                                                 |-,002  |-,020**|,023** |,024**                                                   |,053** |-,017**|-,030**|-,036**      |-,045**|-,042**       |-,011    |-,015* |,021**  |-,005  |-,059**|-,004    |
|                                                         |-------------------|----------------|--------------|-----------|-------|----------|-------|-------|-------|--------------------------------------------------------|-------|-------|-------|---------------------------------------------------------|-------|-------|-------|-------------|-------|--------------|---------|-------|--------|-------|-------|---------|
|                                                         |Sig. (2-tailed)    |                |,000          |,001       |,000   |,030      |,926   |,022   |,016   |,000                                                    |,781   |,002   |,000   |,000                                                     |,000   |,010   |,000   |,000         |,000   |,000          |,094     |,023   |,001    |,424   |,000   |,582     |
|                                                         |-------------------|----------------|--------------|-----------|-------|----------|-------|-------|-------|--------------------------------------------------------|-------|-------|-------|---------------------------------------------------------|-------|-------|-------|-------------|-------|--------------|---------|-------|--------|-------|-------|---------|
|                                                         |N                  |24123           |24123         |24123      |24123  |24123     |24123  |24123  |24123  |24123                                                   |24123  |24123  |24123  |24123                                                    |24123  |24123  |24123  |24123        |24123  |24123         |24123    |24123  |24123   |24123  |24123  |24123    |
|---------------------------------------------------------|-------------------|----------------|--------------|-----------|-------|----------|-------|-------|-------|--------------------------------------------------------|-------|-------|-------|---------------------------------------------------------|-------|-------|-------|-------------|-------|--------------|---------|-------|--------|-------|-------|---------|
|singlemother15                                           |Pearson Correlation|-,043**         |1             |-,029**    |-,016* |-,004     |,096** |-,063**|-,029**|-,106**                                                 |,020** |,001   |-,021**|-,021**                                                  |,051** |-,005  |-,042**|-,048**      |-,040**|-,044**       |-,003    |-,017**|,006    |-,009  |-,028**|,006     |
|                                                         |-------------------|----------------|--------------|-----------|-------|----------|-------|-------|-------|--------------------------------------------------------|-------|-------|-------|---------------------------------------------------------|-------|-------|-------|-------------|-------|--------------|---------|-------|--------|-------|-------|---------|
|                                                         |Sig. (2-tailed)    |,000            |              |,000       |,011   |,522      |,000   |,000   |,000   |,000                                                    |,002   |,890   |,001   |,001                                                     |,000   |,475   |,000   |,000         |,000   |,000          |,665     |,009   |,319    |,154   |,000   |,363     |
|                                                         |-------------------|----------------|--------------|-----------|-------|----------|-------|-------|-------|--------------------------------------------------------|-------|-------|-------|---------------------------------------------------------|-------|-------|-------|-------------|-------|--------------|---------|-------|--------|-------|-------|---------|
|                                                         |N                  |24123           |24123         |24123      |24123  |24123     |24123  |24123  |24123  |24123                                                   |24123  |24123  |24123  |24123                                                    |24123  |24123  |24123  |24123        |24123  |24123         |24123    |24123  |24123   |24123  |24123  |24123    |
|---------------------------------------------------------|-------------------|----------------|--------------|-----------|-------|----------|-------|-------|-------|--------------------------------------------------------|-------|-------|-------|---------------------------------------------------------|-------|-------|-------|-------------|-------|--------------|---------|-------|--------|-------|-------|---------|
|Zscore(GLS)                                              |Pearson Correlation|-,022**         |-,029**       |1          |-,068**|-,022**   |-,009  |-,028**|,041** |,039**                                                  |-,001  |-,041**|,046** |,023**                                                   |-,036**|-,046**|,085** |,127**       |,098** |,127**        |,161**   |,101** |,109**  |,059** |,078** |-,096**  |
|                                                         |-------------------|----------------|--------------|-----------|-------|----------|-------|-------|-------|--------------------------------------------------------|-------|-------|-------|---------------------------------------------------------|-------|-------|-------|-------------|-------|--------------|---------|-------|--------|-------|-------|---------|
|                                                         |Sig. (2-tailed)    |,001            |,000          |           |,000   |,001      |,140   |,000   |,000   |,000                                                    |,836   |,000   |,000   |,000                                                     |,000   |,000   |,000   |,000         |,000   |,000          |,000     |,000   |,000    |,000   |,000   |,000     |
|                                                         |-------------------|----------------|--------------|-----------|-------|----------|-------|-------|-------|--------------------------------------------------------|-------|-------|-------|---------------------------------------------------------|-------|-------|-------|-------------|-------|--------------|---------|-------|--------|-------|-------|---------|
|                                                         |N                  |24123           |24123         |24123      |24123  |24123     |24123  |24123  |24123  |24123                                                   |24123  |24123  |24123  |24123                                                    |24123  |24123  |24123  |24123        |24123  |24123         |24123    |24123  |24123   |24123  |24123  |24123    |
|---------------------------------------------------------|-------------------|----------------|--------------|-----------|-------|----------|-------|-------|-------|--------------------------------------------------------|-------|-------|-------|---------------------------------------------------------|-------|-------|-------|-------------|-------|--------------|---------|-------|--------|-------|-------|---------|
|gage                                                     |Pearson Correlation|-,078**         |-,016*        |-,068**    |1      |-,002     |-,067**|,270** |-,227**|-,021**                                                 |-,054**|,330** |-,305**|-,218**                                                  |-,277**|,057** |,192** |,123**       |,228** |,273**        |-,121**  |-,068**|-,289** |-,019**|,517** |,155**   |
|                                                         |-------------------|----------------|--------------|-----------|-------|----------|-------|-------|-------|--------------------------------------------------------|-------|-------|-------|---------------------------------------------------------|-------|-------|-------|-------------|-------|--------------|---------|-------|--------|-------|-------|---------|
|                                                         |Sig. (2-tailed)    |,000            |,011          |,000       |       |,755      |,000   |,000   |,000   |,001                                                    |,000   |,000   |,000   |,000                                                     |,000   |,000   |,000   |,000         |,000   |,000          |,000     |,000   |,000    |,003   |,000   |,000     |
|                                                         |-------------------|----------------|--------------|-----------|-------|----------|-------|-------|-------|--------------------------------------------------------|-------|-------|-------|---------------------------------------------------------|-------|-------|-------|-------------|-------|--------------|---------|-------|--------|-------|-------|---------|
|                                                         |N                  |24123           |24123         |24123      |24123  |24123     |24123  |24123  |24123  |24123                                                   |24123  |24123  |24123  |24123                                                    |24123  |24123  |24123  |24123        |24123  |24123         |24123    |24123  |24123   |24123  |24123  |24123    |
|---------------------------------------------------------|-------------------|----------------|--------------|-----------|-------|----------|-------|-------|-------|--------------------------------------------------------|-------|-------|-------|---------------------------------------------------------|-------|-------|-------|-------------|-------|--------------|---------|-------|--------|-------|-------|---------|
|Geschlecht                                               |Pearson Correlation|-,014*          |-,004         |-,022**    |-,002  |1         |-,012  |,002   |,010   |,012                                                    |-,003  |-,006  |,009   |-,002                                                    |-,016* |-,037**|,057** |,098**       |,303** |,301**        |,099**   |,036** |-,016*  |-,061**|-,019**|-,028**  |
|                                                         |-------------------|----------------|--------------|-----------|-------|----------|-------|-------|-------|--------------------------------------------------------|-------|-------|-------|---------------------------------------------------------|-------|-------|-------|-------------|-------|--------------|---------|-------|--------|-------|-------|---------|
|                                                         |Sig. (2-tailed)    |,030            |,522          |,001       |,755   |          |,068   |,764   |,126   |,062                                                    |,664   |,368   |,155   |,711                                                     |,010   |,000   |,000   |,000         |,000   |,000          |,000     |,000   |,012    |,000   |,003   |,000     |
|                                                         |-------------------|----------------|--------------|-----------|-------|----------|-------|-------|-------|--------------------------------------------------------|-------|-------|-------|---------------------------------------------------------|-------|-------|-------|-------------|-------|--------------|---------|-------|--------|-------|-------|---------|
|                                                         |N                  |24123           |24123         |24123      |24123  |24123     |24123  |24123  |24123  |24123                                                   |24123  |24123  |24123  |24123                                                    |24123  |24123  |24123  |24123        |24123  |24123         |24123    |24123  |24123   |24123  |24123  |24123    |
|---------------------------------------------------------|-------------------|----------------|--------------|-----------|-------|----------|-------|-------|-------|--------------------------------------------------------|-------|-------|-------|---------------------------------------------------------|-------|-------|-------|-------------|-------|--------------|---------|-------|--------|-------|-------|---------|
|VBIL1                                                    |Pearson Correlation|,001            |,096**        |-,009      |-,067**|-,012     |1      |-,552**|-,414**|-,519**                                                 |,789** |-,439**|-,320**|-,310**                                                  |,177** |-,046**|-,111**|-,201**      |-,063**|-,133**       |,009     |-,023**|,000    |,013*  |,013*  |-,054**  |
|                                                         |-------------------|----------------|--------------|-----------|-------|----------|-------|-------|-------|--------------------------------------------------------|-------|-------|-------|---------------------------------------------------------|-------|-------|-------|-------------|-------|--------------|---------|-------|--------|-------|-------|---------|
|                                                         |Sig. (2-tailed)    |,926            |,000          |,140       |,000   |,068      |       |,000   |,000   |,000                                                    |,000   |,000   |,000   |,000                                                     |,000   |,000   |,000   |,000         |,000   |,000          |,179     |,000   |,950    |,046   |,045   |,000     |
|                                                         |-------------------|----------------|--------------|-----------|-------|----------|-------|-------|-------|--------------------------------------------------------|-------|-------|-------|---------------------------------------------------------|-------|-------|-------|-------------|-------|--------------|---------|-------|--------|-------|-------|---------|
|                                                         |N                  |24123           |24123         |24123      |24123  |24123     |24123  |24123  |24123  |24123                                                   |24123  |24123  |24123  |24123                                                    |24123  |24123  |24123  |24123        |24123  |24123         |24123    |24123  |24123   |24123  |24123  |24123    |
|---------------------------------------------------------|-------------------|----------------|--------------|-----------|-------|----------|-------|-------|-------|--------------------------------------------------------|-------|-------|-------|---------------------------------------------------------|-------|-------|-------|-------------|-------|--------------|---------|-------|--------|-------|-------|---------|
|VBIL2                                                    |Pearson Correlation|-,015*          |-,063**       |-,028**    |,270** |,002      |-,552**|1      |-,530**|,057**                                                  |-,428**|,640** |-,266**|-,036**                                                  |-,110**|,131** |-,047**|,061**       |,098** |,080**        |-,042**  |-,045**|-,107** |,042** |,124** |,077**   |
|                                                         |-------------------|----------------|--------------|-----------|-------|----------|-------|-------|-------|--------------------------------------------------------|-------|-------|-------|---------------------------------------------------------|-------|-------|-------|-------------|-------|--------------|---------|-------|--------|-------|-------|---------|
|                                                         |Sig. (2-tailed)    |,022            |,000          |,000       |,000   |,764      |,000   |       |,000   |,000                                                    |,000   |,000   |,000   |,000                                                     |,000   |,000   |,000   |,000         |,000   |,000          |,000     |,000   |,000    |,000   |,000   |,000     |
|                                                         |-------------------|----------------|--------------|-----------|-------|----------|-------|-------|-------|--------------------------------------------------------|-------|-------|-------|---------------------------------------------------------|-------|-------|-------|-------------|-------|--------------|---------|-------|--------|-------|-------|---------|
|                                                         |N                  |24123           |24123         |24123      |24123  |24123     |24123  |24123  |24123  |24123                                                   |24123  |24123  |24123  |24123                                                    |24123  |24123  |24123  |24123        |24123  |24123         |24123    |24123  |24123   |24123  |24123  |24123    |
|---------------------------------------------------------|-------------------|----------------|--------------|-----------|-------|----------|-------|-------|-------|--------------------------------------------------------|-------|-------|-------|---------------------------------------------------------|-------|-------|-------|-------------|-------|--------------|---------|-------|--------|-------|-------|---------|
|VBIL3                                                    |Pearson Correlation|,016*           |-,029**       |,041**     |-,227**|,010      |-,414**|-,530**|1      |,466**                                                  |-,336**|-,252**|,616** |,355**                                                   |-,060**|-,097**|,165** |,138**       |-,043**|,048**        |,037**   |,072** |,117**  |-,059**|-,148**|-,030**  |
|                                                         |-------------------|----------------|--------------|-----------|-------|----------|-------|-------|-------|--------------------------------------------------------|-------|-------|-------|---------------------------------------------------------|-------|-------|-------|-------------|-------|--------------|---------|-------|--------|-------|-------|---------|
|                                                         |Sig. (2-tailed)    |,016            |,000          |,000       |,000   |,126      |,000   |,000   |       |,000                                                    |,000   |,000   |,000   |,000                                                     |,000   |,000   |,000   |,000         |,000   |,000          |,000     |,000   |,000    |,000   |,000   |,000     |
|                                                         |-------------------|----------------|--------------|-----------|-------|----------|-------|-------|-------|--------------------------------------------------------|-------|-------|-------|---------------------------------------------------------|-------|-------|-------|-------------|-------|--------------|---------|-------|--------|-------|-------|---------|
|                                                         |N                  |24123           |24123         |24123      |24123  |24123     |24123  |24123  |24123  |24123                                                   |24123  |24123  |24123  |24123                                                    |24123  |24123  |24123  |24123        |24123  |24123         |24123    |24123  |24123   |24123  |24123  |24123    |
|---------------------------------------------------------|-------------------|----------------|--------------|-----------|-------|----------|-------|-------|-------|--------------------------------------------------------|-------|-------|-------|---------------------------------------------------------|-------|-------|-------|-------------|-------|--------------|---------|-------|--------|-------|-------|---------|
|Zscore:  VATER TREIMANS STANDARD INT.OCC.PR.SCORE (IS88) |Pearson Correlation|-,087**         |-,106**       |,039**     |-,021**|,012      |-,519**|,057** |,466** |1                                                       |-,478**|,101** |,374** |,457**                                                   |-,138**|-,053**|,187** |,209**       |,016*  |,120**        |,008     |,043** |,038**  |-,041**|-,062**|,037**   |
|                                                         |-------------------|----------------|--------------|-----------|-------|----------|-------|-------|-------|--------------------------------------------------------|-------|-------|-------|---------------------------------------------------------|-------|-------|-------|-------------|-------|--------------|---------|-------|--------|-------|-------|---------|
|                                                         |Sig. (2-tailed)    |,000            |,000          |,000       |,001   |,062      |,000   |,000   |,000   |                                                        |,000   |,000   |,000   |,000                                                     |,000   |,000   |,000   |,000         |,014   |,000          |,233     |,000   |,000    |,000   |,000   |,000     |
|                                                         |-------------------|----------------|--------------|-----------|-------|----------|-------|-------|-------|--------------------------------------------------------|-------|-------|-------|---------------------------------------------------------|-------|-------|-------|-------------|-------|--------------|---------|-------|--------|-------|-------|---------|
|                                                         |N                  |24123           |24123         |24123      |24123  |24123     |24123  |24123  |24123  |24123                                                   |24123  |24123  |24123  |24123                                                    |24123  |24123  |24123  |24123        |24123  |24123         |24123    |24123  |24123   |24123  |24123  |24123    |
|---------------------------------------------------------|-------------------|----------------|--------------|-----------|-------|----------|-------|-------|-------|--------------------------------------------------------|-------|-------|-------|---------------------------------------------------------|-------|-------|-------|-------------|-------|--------------|---------|-------|--------|-------|-------|---------|
|MBIL1                                                    |Pearson Correlation|-,002           |,020**        |-,001      |-,054**|-,003     |,789** |-,428**|-,336**|-,478**                                                 |1      |-,551**|-,411**|-,343**                                                  |,177** |-,048**|-,110**|-,204**      |-,061**|-,124**       |,009     |-,015* |,001    |,005   |,022** |-,054**  |
|                                                         |-------------------|----------------|--------------|-----------|-------|----------|-------|-------|-------|--------------------------------------------------------|-------|-------|-------|---------------------------------------------------------|-------|-------|-------|-------------|-------|--------------|---------|-------|--------|-------|-------|---------|
|                                                         |Sig. (2-tailed)    |,781            |,002          |,836       |,000   |,664      |,000   |,000   |,000   |,000                                                    |       |,000   |,000   |,000                                                     |,000   |,000   |,000   |,000         |,000   |,000          |,158     |,020   |,863    |,473   |,001   |,000     |
|                                                         |-------------------|----------------|--------------|-----------|-------|----------|-------|-------|-------|--------------------------------------------------------|-------|-------|-------|---------------------------------------------------------|-------|-------|-------|-------------|-------|--------------|---------|-------|--------|-------|-------|---------|
|                                                         |N                  |24123           |24123         |24123      |24123  |24123     |24123  |24123  |24123  |24123                                                   |24123  |24123  |24123  |24123                                                    |24123  |24123  |24123  |24123        |24123  |24123         |24123    |24123  |24123   |24123  |24123  |24123    |
|---------------------------------------------------------|-------------------|----------------|--------------|-----------|-------|----------|-------|-------|-------|--------------------------------------------------------|-------|-------|-------|---------------------------------------------------------|-------|-------|-------|-------------|-------|--------------|---------|-------|--------|-------|-------|---------|
|MBIL2                                                    |Pearson Correlation|-,020**         |,001          |-,041**    |,330** |-,006     |-,439**|,640** |-,252**|,101**                                                  |-,551**|1      |-,534**|-,063**                                                  |-,132**|,124** |-,018**|,086**       |,124** |,110**        |-,054**  |-,052**|-,130** |,045** |,165** |,092**   |
|                                                         |-------------------|----------------|--------------|-----------|-------|----------|-------|-------|-------|--------------------------------------------------------|-------|-------|-------|---------------------------------------------------------|-------|-------|-------|-------------|-------|--------------|---------|-------|--------|-------|-------|---------|
|                                                         |Sig. (2-tailed)    |,002            |,890          |,000       |,000   |,368      |,000   |,000   |,000   |,000                                                    |,000   |       |,000   |,000                                                     |,000   |,000   |,005   |,000         |,000   |,000          |,000     |,000   |,000    |,000   |,000   |,000     |
|                                                         |-------------------|----------------|--------------|-----------|-------|----------|-------|-------|-------|--------------------------------------------------------|-------|-------|-------|---------------------------------------------------------|-------|-------|-------|-------------|-------|--------------|---------|-------|--------|-------|-------|---------|
|                                                         |N                  |24123           |24123         |24123      |24123  |24123     |24123  |24123  |24123  |24123                                                   |24123  |24123  |24123  |24123                                                    |24123  |24123  |24123  |24123        |24123  |24123         |24123    |24123  |24123   |24123  |24123  |24123    |
|---------------------------------------------------------|-------------------|----------------|--------------|-----------|-------|----------|-------|-------|-------|--------------------------------------------------------|-------|-------|-------|---------------------------------------------------------|-------|-------|-------|-------------|-------|--------------|---------|-------|--------|-------|-------|---------|
|MBIL3                                                    |Pearson Correlation|,023**          |-,021**       |,046**     |-,305**|,009      |-,320**|-,266**|,616** |,374**                                                  |-,411**|-,534**|1      |,417**                                                   |-,034**|-,087**|,131** |,113**       |-,073**|,005          |,049**   |,072** |,141**  |-,054**|-,202**|-,046**  |
|                                                         |-------------------|----------------|--------------|-----------|-------|----------|-------|-------|-------|--------------------------------------------------------|-------|-------|-------|---------------------------------------------------------|-------|-------|-------|-------------|-------|--------------|---------|-------|--------|-------|-------|---------|
|                                                         |Sig. (2-tailed)    |,000            |,001          |,000       |,000   |,155      |,000   |,000   |,000   |,000                                                    |,000   |,000   |       |,000                                                     |,000   |,000   |,000   |,000         |,000   |,406          |,000     |,000   |,000    |,000   |,000   |,000     |
|                                                         |-------------------|----------------|--------------|-----------|-------|----------|-------|-------|-------|--------------------------------------------------------|-------|-------|-------|---------------------------------------------------------|-------|-------|-------|-------------|-------|--------------|---------|-------|--------|-------|-------|---------|
|                                                         |N                  |24123           |24123         |24123      |24123  |24123     |24123  |24123  |24123  |24123                                                   |24123  |24123  |24123  |24123                                                    |24123  |24123  |24123  |24123        |24123  |24123         |24123    |24123  |24123   |24123  |24123  |24123    |
|---------------------------------------------------------|-------------------|----------------|--------------|-----------|-------|----------|-------|-------|-------|--------------------------------------------------------|-------|-------|-------|---------------------------------------------------------|-------|-------|-------|-------------|-------|--------------|---------|-------|--------|-------|-------|---------|
|Zscore:  MUTTER TREIMANS STANDARD INT.OCC.PR.SCORE (IS88)|Pearson Correlation|,024**          |-,021**       |,023**     |-,218**|-,002     |-,310**|-,036**|,355** |,457**                                                  |-,343**|-,063**|,417** |1                                                        |-,039**|-,020**|,059** |,081**       |-,059**|-,024**       |,037**   |,053** |,083**  |-,028**|-,178**|-,001    |
|                                                         |-------------------|----------------|--------------|-----------|-------|----------|-------|-------|-------|--------------------------------------------------------|-------|-------|-------|---------------------------------------------------------|-------|-------|-------|-------------|-------|--------------|---------|-------|--------|-------|-------|---------|
|                                                         |Sig. (2-tailed)    |,000            |,001          |,000       |,000   |,711      |,000   |,000   |,000   |,000                                                    |,000   |,000   |,000   |                                                         |,000   |,002   |,000   |,000         |,000   |,000          |,000     |,000   |,000    |,000   |,000   |,829     |
|                                                         |-------------------|----------------|--------------|-----------|-------|----------|-------|-------|-------|--------------------------------------------------------|-------|-------|-------|---------------------------------------------------------|-------|-------|-------|-------------|-------|--------------|---------|-------|--------|-------|-------|---------|
|                                                         |N                  |24123           |24123         |24123      |24123  |24123     |24123  |24123  |24123  |24123                                                   |24123  |24123  |24123  |24123                                                    |24123  |24123  |24123  |24123        |24123  |24123         |24123    |24123  |24123   |24123  |24123  |24123    |
|---------------------------------------------------------|-------------------|----------------|--------------|-----------|-------|----------|-------|-------|-------|--------------------------------------------------------|-------|-------|-------|---------------------------------------------------------|-------|-------|-------|-------------|-------|--------------|---------|-------|--------|-------|-------|---------|
|BIL1                                                     |Pearson Correlation|,053**          |,051**        |-,036**    |-,277**|-,016*    |,177** |-,110**|-,060**|-,138**                                                 |,177** |-,132**|-,034**|-,039**                                                  |1      |-,544**|-,309**|-,326**      |-,290**|-,268**       |,001     |,000   |,079**  |,004   |-,250**|-,048**  |
|                                                         |-------------------|----------------|--------------|-----------|-------|----------|-------|-------|-------|--------------------------------------------------------|-------|-------|-------|---------------------------------------------------------|-------|-------|-------|-------------|-------|--------------|---------|-------|--------|-------|-------|---------|
|                                                         |Sig. (2-tailed)    |,000            |,000          |,000       |,000   |,010      |,000   |,000   |,000   |,000                                                    |,000   |,000   |,000   |,000                                                     |       |,000   |,000   |,000         |,000   |,000          |,870     |,989   |,000    |,510   |,000   |,000     |
|                                                         |-------------------|----------------|--------------|-----------|-------|----------|-------|-------|-------|--------------------------------------------------------|-------|-------|-------|---------------------------------------------------------|-------|-------|-------|-------------|-------|--------------|---------|-------|--------|-------|-------|---------|
|                                                         |N                  |24123           |24123         |24123      |24123  |24123     |24123  |24123  |24123  |24123                                                   |24123  |24123  |24123  |24123                                                    |24123  |24123  |24123  |24123        |24123  |24123         |24123    |24123  |24123   |24123  |24123  |24123    |
|---------------------------------------------------------|-------------------|----------------|--------------|-----------|-------|----------|-------|-------|-------|--------------------------------------------------------|-------|-------|-------|---------------------------------------------------------|-------|-------|-------|-------------|-------|--------------|---------|-------|--------|-------|-------|---------|
|BIL2                                                     |Pearson Correlation|-,017**         |-,005         |-,046**    |,057** |-,037**   |-,046**|,131** |-,097**|-,053**                                                 |-,048**|,124** |-,087**|-,020**                                                  |-,544**|1      |-,630**|-,129**      |,032** |-,129**       |-,009    |-,025**|-,032** |,047** |,058** |,029**   |
|                                                         |-------------------|----------------|--------------|-----------|-------|----------|-------|-------|-------|--------------------------------------------------------|-------|-------|-------|---------------------------------------------------------|-------|-------|-------|-------------|-------|--------------|---------|-------|--------|-------|-------|---------|
|                                                         |Sig. (2-tailed)    |,010            |,475          |,000       |,000   |,000      |,000   |,000   |,000   |,000                                                    |,000   |,000   |,000   |,002                                                     |,000   |       |,000   |,000         |,000   |,000          |,181     |,000   |,000    |,000   |,000   |,000     |
|                                                         |-------------------|----------------|--------------|-----------|-------|----------|-------|-------|-------|--------------------------------------------------------|-------|-------|-------|---------------------------------------------------------|-------|-------|-------|-------------|-------|--------------|---------|-------|--------|-------|-------|---------|
|                                                         |N                  |24123           |24123         |24123      |24123  |24123     |24123  |24123  |24123  |24123                                                   |24123  |24123  |24123  |24123                                                    |24123  |24123  |24123  |24123        |24123  |24123         |24123    |24123  |24123   |24123  |24123  |24123    |
|---------------------------------------------------------|-------------------|----------------|--------------|-----------|-------|----------|-------|-------|-------|--------------------------------------------------------|-------|-------|-------|---------------------------------------------------------|-------|-------|-------|-------------|-------|--------------|---------|-------|--------|-------|-------|---------|
|BIL3                                                     |Pearson Correlation|-,030**         |-,042**       |,085**     |,192** |,057**    |-,111**|-,047**|,165** |,187**                                                  |-,110**|-,018**|,131** |,059**                                                   |-,309**|-,630**|1      |,448**       |,232** |,393**        |,009     |,028** |-,036** |-,058**|,166** |,011     |
|                                                         |-------------------|----------------|--------------|-----------|-------|----------|-------|-------|-------|--------------------------------------------------------|-------|-------|-------|---------------------------------------------------------|-------|-------|-------|-------------|-------|--------------|---------|-------|--------|-------|-------|---------|
|                                                         |Sig. (2-tailed)    |,000            |,000          |,000       |,000   |,000      |,000   |,000   |,000   |,000                                                    |,000   |,005   |,000   |,000                                                     |,000   |,000   |       |,000         |,000   |,000          |,172     |,000   |,000    |,000   |,000   |,083     |
|                                                         |-------------------|----------------|--------------|-----------|-------|----------|-------|-------|-------|--------------------------------------------------------|-------|-------|-------|---------------------------------------------------------|-------|-------|-------|-------------|-------|--------------|---------|-------|--------|-------|-------|---------|
|                                                         |N                  |24123           |24123         |24123      |24123  |24123     |24123  |24123  |24123  |24123                                                   |24123  |24123  |24123  |24123                                                    |24123  |24123  |24123  |24123        |24123  |24123         |24123    |24123  |24123   |24123  |24123  |24123    |
|---------------------------------------------------------|-------------------|----------------|--------------|-----------|-------|----------|-------|-------|-------|--------------------------------------------------------|-------|-------|-------|---------------------------------------------------------|-------|-------|-------|-------------|-------|--------------|---------|-------|--------|-------|-------|---------|
|Zscore(SIOPS)                                            |Pearson Correlation|-,036**         |-,048**       |,127**     |,123** |,098**    |-,201**|,061** |,138** |,209**                                                  |-,204**|,086** |,113** |,081**                                                   |-,326**|-,129**|,448** |1            |,609** |,597**        |,041**   |,025** |-,030** |-,030**|,150** |,042**   |
|                                                         |-------------------|----------------|--------------|-----------|-------|----------|-------|-------|-------|--------------------------------------------------------|-------|-------|-------|---------------------------------------------------------|-------|-------|-------|-------------|-------|--------------|---------|-------|--------|-------|-------|---------|
|                                                         |Sig. (2-tailed)    |,000            |,000          |,000       |,000   |,000      |,000   |,000   |,000   |,000                                                    |,000   |,000   |,000   |,000                                                     |,000   |,000   |,000   |             |,000   |,000          |,000     |,000   |,000    |,000   |,000   |,000     |
|                                                         |-------------------|----------------|--------------|-----------|-------|----------|-------|-------|-------|--------------------------------------------------------|-------|-------|-------|---------------------------------------------------------|-------|-------|-------|-------------|-------|--------------|---------|-------|--------|-------|-------|---------|
|                                                         |N                  |24123           |24123         |24123      |24123  |24123     |24123  |24123  |24123  |24123                                                   |24123  |24123  |24123  |24123                                                    |24123  |24123  |24123  |24123        |24123  |24123         |24123    |24123  |24123   |24123  |24123  |24123    |
|---------------------------------------------------------|-------------------|----------------|--------------|-----------|-------|----------|-------|-------|-------|--------------------------------------------------------|-------|-------|-------|---------------------------------------------------------|-------|-------|-------|-------------|-------|--------------|---------|-------|--------|-------|-------|---------|
|CEMPLST                                                  |Pearson Correlation|-,045**         |-,040**       |,098**     |,228** |,303**    |-,063**|,098** |-,043**|,016*                                                   |-,061**|,124** |-,073**|-,059**                                                  |-,290**|,032** |,232** |,609**       |1      |,664**        |,078**   |-,020**|-,120** |-,004  |,261** |,061**   |
|                                                         |-------------------|----------------|--------------|-----------|-------|----------|-------|-------|-------|--------------------------------------------------------|-------|-------|-------|---------------------------------------------------------|-------|-------|-------|-------------|-------|--------------|---------|-------|--------|-------|-------|---------|
|                                                         |Sig. (2-tailed)    |,000            |,000          |,000       |,000   |,000      |,000   |,000   |,000   |,014                                                    |,000   |,000   |,000   |,000                                                     |,000   |,000   |,000   |,000         |       |,000          |,000     |,002   |,000    |,495   |,000   |,000     |
|                                                         |-------------------|----------------|--------------|-----------|-------|----------|-------|-------|-------|--------------------------------------------------------|-------|-------|-------|---------------------------------------------------------|-------|-------|-------|-------------|-------|--------------|---------|-------|--------|-------|-------|---------|
|                                                         |N                  |24123           |24123         |24123      |24123  |24123     |24123  |24123  |24123  |24123                                                   |24123  |24123  |24123  |24123                                                    |24123  |24123  |24123  |24123        |24123  |24123         |24123    |24123  |24123   |24123  |24123  |24123    |
|---------------------------------------------------------|-------------------|----------------|--------------|-----------|-------|----------|-------|-------|-------|--------------------------------------------------------|-------|-------|-------|---------------------------------------------------------|-------|-------|-------|-------------|-------|--------------|---------|-------|--------|-------|-------|---------|
|Zscore(LABNET)                                           |Pearson Correlation|-,042**         |-,044**       |,127**     |,273** |,301**    |-,133**|,080** |,048** |,120**                                                  |-,124**|,110** |,005   |-,024**                                                  |-,268**|-,129**|,393** |,597**       |,664** |1             |,048**   |,000   |-,094** |-,040**|,258** |,052**   |
|                                                         |-------------------|----------------|--------------|-----------|-------|----------|-------|-------|-------|--------------------------------------------------------|-------|-------|-------|---------------------------------------------------------|-------|-------|-------|-------------|-------|--------------|---------|-------|--------|-------|-------|---------|
|                                                         |Sig. (2-tailed)    |,000            |,000          |,000       |,000   |,000      |,000   |,000   |,000   |,000                                                    |,000   |,000   |,406   |,000                                                     |,000   |,000   |,000   |,000         |,000   |              |,000     |,938   |,000    |,000   |,000   |,000     |
|                                                         |-------------------|----------------|--------------|-----------|-------|----------|-------|-------|-------|--------------------------------------------------------|-------|-------|-------|---------------------------------------------------------|-------|-------|-------|-------------|-------|--------------|---------|-------|--------|-------|-------|---------|
|                                                         |N                  |24123           |24123         |24123      |24123  |24123     |24123  |24123  |24123  |24123                                                   |24123  |24123  |24123  |24123                                                    |24123  |24123  |24123  |24123        |24123  |24123         |24123    |24123  |24123   |24123  |24123  |24123    |
|---------------------------------------------------------|-------------------|----------------|--------------|-----------|-------|----------|-------|-------|-------|--------------------------------------------------------|-------|-------|-------|---------------------------------------------------------|-------|-------|-------|-------------|-------|--------------|---------|-------|--------|-------|-------|---------|
|CMDVISITS                                                |Pearson Correlation|-,011           |-,003         |,161**     |-,121**|,099**    |,009   |-,042**|,037** |,008                                                    |,009   |-,054**|,049** |,037**                                                   |,001   |-,009  |,009   |,041**       |,078** |,048**        |1        |,021** |,036**  |-,010  |-,044**|-,034**  |
|                                                         |-------------------|----------------|--------------|-----------|-------|----------|-------|-------|-------|--------------------------------------------------------|-------|-------|-------|---------------------------------------------------------|-------|-------|-------|-------------|-------|--------------|---------|-------|--------|-------|-------|---------|
|                                                         |Sig. (2-tailed)    |,094            |,665          |,000       |,000   |,000      |,179   |,000   |,000   |,233                                                    |,158   |,000   |,000   |,000                                                     |,870   |,181   |,172   |,000         |,000   |,000          |         |,001   |,000    |,128   |,000   |,000     |
|                                                         |-------------------|----------------|--------------|-----------|-------|----------|-------|-------|-------|--------------------------------------------------------|-------|-------|-------|---------------------------------------------------------|-------|-------|-------|-------------|-------|--------------|---------|-------|--------|-------|-------|---------|
|                                                         |N                  |24123           |24123         |24123      |24123  |24123     |24123  |24123  |24123  |24123                                                   |24123  |24123  |24123  |24123                                                    |24123  |24123  |24123  |24123        |24123  |24123         |24123    |24123  |24123   |24123  |24123  |24123    |
|---------------------------------------------------------|-------------------|----------------|--------------|-----------|-------|----------|-------|-------|-------|--------------------------------------------------------|-------|-------|-------|---------------------------------------------------------|-------|-------|-------|-------------|-------|--------------|---------|-------|--------|-------|-------|---------|
|CFRNDS                                                   |Pearson Correlation|-,015*          |-,017**       |,101**     |-,068**|,036**    |-,023**|-,045**|,072** |,043**                                                  |-,015* |-,052**|,072** |,053**                                                   |,000   |-,025**|,028** |,025**       |-,020**|,000          |,021**   |1      |,222**  |,048** |-,071**|-,054**  |
|                                                         |-------------------|----------------|--------------|-----------|-------|----------|-------|-------|-------|--------------------------------------------------------|-------|-------|-------|---------------------------------------------------------|-------|-------|-------|-------------|-------|--------------|---------|-------|--------|-------|-------|---------|
|                                                         |Sig. (2-tailed)    |,023            |,009          |,000       |,000   |,000      |,000   |,000   |,000   |,000                                                    |,020   |,000   |,000   |,000                                                     |,989   |,000   |,000   |,000         |,002   |,938          |,001     |       |,000    |,000   |,000   |,000     |
|                                                         |-------------------|----------------|--------------|-----------|-------|----------|-------|-------|-------|--------------------------------------------------------|-------|-------|-------|---------------------------------------------------------|-------|-------|-------|-------------|-------|--------------|---------|-------|--------|-------|-------|---------|
|                                                         |N                  |24123           |24123         |24123      |24123  |24123     |24123  |24123  |24123  |24123                                                   |24123  |24123  |24123  |24123                                                    |24123  |24123  |24123  |24123        |24123  |24123         |24123    |24123  |24123   |24123  |24123  |24123    |
|---------------------------------------------------------|-------------------|----------------|--------------|-----------|-------|----------|-------|-------|-------|--------------------------------------------------------|-------|-------|-------|---------------------------------------------------------|-------|-------|-------|-------------|-------|--------------|---------|-------|--------|-------|-------|---------|
|CVISFRND                                                 |Pearson Correlation|,021**          |,006          |,109**     |-,289**|-,016*    |,000   |-,107**|,117** |,038**                                                  |,001   |-,130**|,141** |,083**                                                   |,079** |-,032**|-,036**|-,030**      |-,120**|-,094**       |,036**   |,222** |1       |,244** |-,215**|-,075**  |
|                                                         |-------------------|----------------|--------------|-----------|-------|----------|-------|-------|-------|--------------------------------------------------------|-------|-------|-------|---------------------------------------------------------|-------|-------|-------|-------------|-------|--------------|---------|-------|--------|-------|-------|---------|
|                                                         |Sig. (2-tailed)    |,001            |,319          |,000       |,000   |,012      |,950   |,000   |,000   |,000                                                    |,863   |,000   |,000   |,000                                                     |,000   |,000   |,000   |,000         |,000   |,000          |,000     |,000   |        |,000   |,000   |,000     |
|                                                         |-------------------|----------------|--------------|-----------|-------|----------|-------|-------|-------|--------------------------------------------------------|-------|-------|-------|---------------------------------------------------------|-------|-------|-------|-------------|-------|--------------|---------|-------|--------|-------|-------|---------|
|                                                         |N                  |24123           |24123         |24123      |24123  |24123     |24123  |24123  |24123  |24123                                                   |24123  |24123  |24123  |24123                                                    |24123  |24123  |24123  |24123        |24123  |24123         |24123    |24123  |24123   |24123  |24123  |24123    |
|---------------------------------------------------------|-------------------|----------------|--------------|-----------|-------|----------|-------|-------|-------|--------------------------------------------------------|-------|-------|-------|---------------------------------------------------------|-------|-------|-------|-------------|-------|--------------|---------|-------|--------|-------|-------|---------|
|CVISFAM                                                  |Pearson Correlation|-,005           |-,009         |,059**     |-,019**|-,061**   |,013*  |,042** |-,059**|-,041**                                                 |,005   |,045** |-,054**|-,028**                                                  |,004   |,047** |-,058**|-,030**      |-,004  |-,040**       |-,010    |,048** |,244**  |1      |,048** |-,027**  |
|                                                         |-------------------|----------------|--------------|-----------|-------|----------|-------|-------|-------|--------------------------------------------------------|-------|-------|-------|---------------------------------------------------------|-------|-------|-------|-------------|-------|--------------|---------|-------|--------|-------|-------|---------|
|                                                         |Sig. (2-tailed)    |,424            |,154          |,000       |,003   |,000      |,046   |,000   |,000   |,000                                                    |,473   |,000   |,000   |,000                                                     |,510   |,000   |,000   |,000         |,495   |,000          |,128     |,000   |,000    |       |,000   |,000     |
|                                                         |-------------------|----------------|--------------|-----------|-------|----------|-------|-------|-------|--------------------------------------------------------|-------|-------|-------|---------------------------------------------------------|-------|-------|-------|-------------|-------|--------------|---------|-------|--------|-------|-------|---------|
|                                                         |N                  |24123           |24123         |24123      |24123  |24123     |24123  |24123  |24123  |24123                                                   |24123  |24123  |24123  |24123                                                    |24123  |24123  |24123  |24123        |24123  |24123         |24123    |24123  |24123   |24123  |24123  |24123    |
|---------------------------------------------------------|-------------------|----------------|--------------|-----------|-------|----------|-------|-------|-------|--------------------------------------------------------|-------|-------|-------|---------------------------------------------------------|-------|-------|-------|-------------|-------|--------------|---------|-------|--------|-------|-------|---------|
|CPART                                                    |Pearson Correlation|-,059**         |-,028**       |,078**     |,517** |-,019**   |,013*  |,124** |-,148**|-,062**                                                 |,022** |,165** |-,202**|-,178**                                                  |-,250**|,058** |,166** |,150**       |,261** |,258**        |-,044**  |-,071**|-,215** |,048** |1      |-,104**  |
|                                                         |-------------------|----------------|--------------|-----------|-------|----------|-------|-------|-------|--------------------------------------------------------|-------|-------|-------|---------------------------------------------------------|-------|-------|-------|-------------|-------|--------------|---------|-------|--------|-------|-------|---------|
|                                                         |Sig. (2-tailed)    |,000            |,000          |,000       |,000   |,003      |,045   |,000   |,000   |,000                                                    |,001   |,000   |,000   |,000                                                     |,000   |,000   |,000   |,000         |,000   |,000          |,000     |,000   |,000    |,000   |       |,000     |
|                                                         |-------------------|----------------|--------------|-----------|-------|----------|-------|-------|-------|--------------------------------------------------------|-------|-------|-------|---------------------------------------------------------|-------|-------|-------|-------------|-------|--------------|---------|-------|--------|-------|-------|---------|
|                                                         |N                  |24123           |24123         |24123      |24123  |24123     |24123  |24123  |24123  |24123                                                   |24123  |24123  |24123  |24123                                                    |24123  |24123  |24123  |24123        |24123  |24123         |24123    |24123  |24123   |24123  |24123  |24123    |
|---------------------------------------------------------|-------------------|----------------|--------------|-----------|-------|----------|-------|-------|-------|--------------------------------------------------------|-------|-------|-------|---------------------------------------------------------|-------|-------|-------|-------------|-------|--------------|---------|-------|--------|-------|-------|---------|
|CDIVORCED                                                |Pearson Correlation|-,004           |,006          |-,096**    |,155** |-,028**   |-,054**|,077** |-,030**|,037**                                                  |-,054**|,092** |-,046**|-,001                                                    |-,048**|,029** |,011   |,042**       |,061** |,052**        |-,034**  |-,054**|-,075** |-,027**|-,104**|1        |
|                                                         |-------------------|----------------|--------------|-----------|-------|----------|-------|-------|-------|--------------------------------------------------------|-------|-------|-------|---------------------------------------------------------|-------|-------|-------|-------------|-------|--------------|---------|-------|--------|-------|-------|---------|
|                                                         |Sig. (2-tailed)    |,582            |,363          |,000       |,000   |,000      |,000   |,000   |,000   |,000                                                    |,000   |,000   |,000   |,829                                                     |,000   |,000   |,083   |,000         |,000   |,000          |,000     |,000   |,000    |,000   |,000   |         |
|                                                         |-------------------|----------------|--------------|-----------|-------|----------|-------|-------|-------|--------------------------------------------------------|-------|-------|-------|---------------------------------------------------------|-------|-------|-------|-------------|-------|--------------|---------|-------|--------|-------|-------|---------|
|                                                         |N                  |24123           |24123         |24123      |24123  |24123     |24123  |24123  |24123  |24123                                                   |24123  |24123  |24123  |24123                                                    |24123  |24123  |24123  |24123        |24123  |24123         |24123    |24123  |24123   |24123  |24123  |24123    |
|---------------------------------------------------------|-------------------|----------------|--------------|-----------|-------|----------|-------|-------|-------|--------------------------------------------------------|-------|-------|-------|---------------------------------------------------------|-------|-------|-------|-------------|-------|--------------|---------|-------|--------|-------|-------|---------|
**. Correlation is significant at the 0.01 level (2-tailed).
*. Correlation is significant at the 0.05 level (2-tailed).


Regression


Variables Entered/Removed(b)
|-----|--------------------------------|-----------------|------|
|Model|Variables Entered               |Variables Removed|Method|
|-----|--------------------------------|-----------------|------|
|1    |Geschlecht, cage, age2, age3    |.                |Enter |
|-----|--------------------------------|-----------------|------|
|2    |singlemother15, singlemother0114|.                |Enter |
|-----|--------------------------------|-----------------|------|
a. All requested variables entered.
b. Dependent Variable: Zscore(GLS)


Model Summary
|-----|-----|--------|-----------------|--------------------------|--------------------------------------------------|
|Model|R    |R Square|Adjusted R Square|Std. Error of the Estimate|Change Statistics                                 |
|     |     |        |                 |                          |-----------------|--------|---|-----|-------------|
|     |     |        |                 |                          |R Square Change  |F Change|df1|df2  |Sig. F Change|
|-----|-----|--------|-----------------|--------------------------|-----------------|--------|---|-----|-------------|
|1    |,079a|,006    |,006             |,99693734                 |,006             |38,109  |4  |24118|,000         |
|-----|-----|--------|-----------------|--------------------------|-----------------|--------|---|-----|-------------|
|2    |,090b|,008    |,008             |,99606040                 |,002             |22,243  |2  |24116|,000         |
|-----|-----|--------|-----------------|--------------------------|-----------------|--------|---|-----|-------------|
a. Predictors: (Constant), Geschlecht, cage, age2, age3
b. Predictors: (Constant), Geschlecht, cage, age2, age3, singlemother15, singlemother0114


ANOVA(c)
|----------------|--------------|-----|-----------|------|-----|
|Model           |Sum of Squares|df   |Mean Square|F     |Sig. |
|-----|----------|--------------|-----|-----------|------|-----|
|1    |Regression|151,504       |4    |37,876     |38,109|,000a|
|     |----------|--------------|-----|-----------|------|-----|
|     |Residual  |23970,496     |24118|,994       |      |     |
|     |----------|--------------|-----|-----------|------|-----|
|     |Total     |24122,000     |24122|           |      |     |
|-----|----------|--------------|-----|-----------|------|-----|
|2    |Regression|195,640       |6    |32,607     |32,865|,000b|
|     |----------|--------------|-----|-----------|------|-----|
|     |Residual  |23926,360     |24116|,992       |      |     |
|     |----------|--------------|-----|-----------|------|-----|
|     |Total     |24122,000     |24122|           |      |     |
|-----|----------|--------------|-----|-----------|------|-----|
a. Predictors: (Constant), Geschlecht, cage, age2, age3
b. Predictors: (Constant), Geschlecht, cage, age2, age3, singlemother15, singlemother0114
c. Dependent Variable: Zscore(GLS)


Coefficients(a)
|----------------------|--------------------------------------|-------------------------|------|----|
|Model                 |Unstandardized Coefficients           |Standardized Coefficients|t     |Sig.|
|     |----------------|---------------------------|----------|-------------------------|      |    |
|                      |B                          |Std. Error|Beta                     |      |    |
|-----|----------------|---------------------------|----------|-------------------------|------|----|
|1    |(Constant)      |,006                       |,012      |                         |,532  |,594|
|     |----------------|---------------------------|----------|-------------------------|------|----|
|     |cage            |-,093                      |,012      |-,125                    |-8,049|,000|
|     |----------------|---------------------------|----------|-------------------------|------|----|
|     |age2            |,007                       |,004      |,011                     |1,514 |,130|
|     |----------------|---------------------------|----------|-------------------------|------|----|
|     |age3            |,012                       |,003      |,062                     |3,828 |,000|
|     |----------------|---------------------------|----------|-------------------------|------|----|
|     |Geschlecht      |-,045                      |,013      |-,023                    |-3,526|,000|
|-----|----------------|---------------------------|----------|-------------------------|------|----|
|2    |(Constant)      |,018                       |,012      |                         |1,533 |,125|
|     |----------------|---------------------------|----------|-------------------------|------|----|
|     |cage            |-,095                      |,012      |-,128                    |-8,265|,000|
|     |----------------|---------------------------|----------|-------------------------|------|----|
|     |age2            |,008                       |,004      |,013                     |1,741 |,082|
|     |----------------|---------------------------|----------|-------------------------|------|----|
|     |age3            |,012                       |,003      |,062                     |3,849 |,000|
|     |----------------|---------------------------|----------|-------------------------|------|----|
|     |Geschlecht      |-,046                      |,013      |-,023                    |-3,619|,000|
|     |----------------|---------------------------|----------|-------------------------|------|----|
|     |singlemother0114|-,121                      |,026      |-,030                    |-4,582|,000|
|     |----------------|---------------------------|----------|-------------------------|------|----|
|     |singlemother15  |-,202                      |,040      |-,032                    |-5,049|,000|
|-----|----------------|---------------------------|----------|-------------------------|------|----|
a. Dependent Variable: Zscore(GLS)


Excluded Variables(b)
|----------------------|-------|------|----|-------------------|-----------------------|
|Model                 |Beta In|t     |Sig.|Partial Correlation|Collinearity Statistics|
|     |----------------|       |      |    |                   |-----------------------|
|                      |       |      |    |                   |Tolerance              |
|-----|----------------|-------|------|----|-------------------|-----------------------|
|1    |singlemother0114|-,028a |-4,356|,000|-,028              |,993                   |
|     |----------------|-------|------|----|-------------------|-----------------------|
|     |singlemother15  |-,031a |-4,844|,000|-,031              |,999                   |
|-----|----------------|-------|------|----|-------------------|-----------------------|
a. Predictors in the Model: (Constant), Geschlecht, cage, age2, age3
b. Dependent Variable: Zscore(GLS)


Regression


Variables Entered/Removed(b)
|-----|-----------------------------------------------------------------------------------------------------------------------------------------------|-----------------|------|
|Model|Variables Entered                                                                                                                              |Variables Removed|Method|
|-----|-----------------------------------------------------------------------------------------------------------------------------------------------|-----------------|------|
|1    |Geschlecht, cage, age2, age3                                                                                                                   |.                |Enter |
|-----|-----------------------------------------------------------------------------------------------------------------------------------------------|-----------------|------|
|2    |Zscore:  VATER TREIMANS STANDARD INT.OCC.PR.SCORE (IS88), MBIL3, Zscore:  MUTTER TREIMANS STANDARD INT.OCC.PR.SCORE (IS88), VBIL1, VBIL3, MBIL1|.                |Enter |
|-----|-----------------------------------------------------------------------------------------------------------------------------------------------|-----------------|------|
|3    |singlemother0114, singlemother15                                                                                                               |.                |Enter |
|-----|-----------------------------------------------------------------------------------------------------------------------------------------------|-----------------|------|
a. All requested variables entered.
b. Dependent Variable: Zscore(GLS)


Model Summary
|-----|-----|--------|-----------------|--------------------------|--------------------------------------------------|
|Model|R    |R Square|Adjusted R Square|Std. Error of the Estimate|Change Statistics                                 |
|     |     |        |                 |                          |-----------------|--------|---|-----|-------------|
|     |     |        |                 |                          |R Square Change  |F Change|df1|df2  |Sig. F Change|
|-----|-----|--------|-----------------|--------------------------|-----------------|--------|---|-----|-------------|
|1    |,079a|,006    |,006             |,99693734                 |,006             |38,109  |4  |24118|,000         |
|-----|-----|--------|-----------------|--------------------------|-----------------|--------|---|-----|-------------|
|2    |,092b|,008    |,008             |,99595700                 |,002             |8,917   |6  |24112|,000         |
|-----|-----|--------|-----------------|--------------------------|-----------------|--------|---|-----|-------------|
|3    |,099c|,010    |,009             |,99534169                 |,001             |15,910  |2  |24110|,000         |
|-----|-----|--------|-----------------|--------------------------|-----------------|--------|---|-----|-------------|
a. Predictors: (Constant), Geschlecht, cage, age2, age3
b. Predictors: (Constant), Geschlecht, cage, age2, age3, Zscore:  VATER TREIMANS STANDARD INT.OCC.PR.SCORE (IS88), MBIL3, Zscore:  MUTTER TREIMANS STANDARD INT.OCC.PR.SCORE (IS88), VBIL1, VBIL3, MBIL1
c. Predictors: (Constant), Geschlecht, cage, age2, age3, Zscore:  VATER TREIMANS STANDARD INT.OCC.PR.SCORE (IS88), MBIL3, Zscore:  MUTTER TREIMANS STANDARD INT.OCC.PR.SCORE (IS88), VBIL1, VBIL3, MBIL1, singlemother0114, singlemother15


ANOVA(d)
|----------------|--------------|-----|-----------|------|-----|
|Model           |Sum of Squares|df   |Mean Square|F     |Sig. |
|-----|----------|--------------|-----|-----------|------|-----|
|1    |Regression|151,504       |4    |37,876     |38,109|,000a|
|     |----------|--------------|-----|-----------|------|-----|
|     |Residual  |23970,496     |24118|,994       |      |     |
|     |----------|--------------|-----|-----------|------|-----|
|     |Total     |24122,000     |24122|           |      |     |
|-----|----------|--------------|-----|-----------|------|-----|
|2    |Regression|204,576       |10   |20,458     |20,624|,000b|
|     |----------|--------------|-----|-----------|------|-----|
|     |Residual  |23917,424     |24112|,992       |      |     |
|     |----------|--------------|-----|-----------|------|-----|
|     |Total     |24122,000     |24122|           |      |     |
|-----|----------|--------------|-----|-----------|------|-----|
|3    |Regression|236,100       |12   |19,675     |19,860|,000c|
|     |----------|--------------|-----|-----------|------|-----|
|     |Residual  |23885,900     |24110|,991       |      |     |
|     |----------|--------------|-----|-----------|------|-----|
|     |Total     |24122,000     |24122|           |      |     |
|-----|----------|--------------|-----|-----------|------|-----|
a. Predictors: (Constant), Geschlecht, cage, age2, age3
b. Predictors: (Constant), Geschlecht, cage, age2, age3, Zscore:  VATER TREIMANS STANDARD INT.OCC.PR.SCORE (IS88), MBIL3, Zscore:  MUTTER TREIMANS STANDARD INT.OCC.PR.SCORE (IS88), VBIL1, VBIL3, MBIL1
c. Predictors: (Constant), Geschlecht, cage, age2, age3, Zscore:  VATER TREIMANS STANDARD INT.OCC.PR.SCORE (IS88), MBIL3, Zscore:  MUTTER TREIMANS STANDARD INT.OCC.PR.SCORE (IS88), VBIL1, VBIL3, MBIL1, singlemother0114, singlemother15
d. Dependent Variable: Zscore(GLS)


Coefficients(a)
|---------------------------------------------------------------|--------------------------------------|-------------------------|------|----|
|Model                                                          |Unstandardized Coefficients           |Standardized Coefficients|t     |Sig.|
|     |---------------------------------------------------------|---------------------------|----------|-------------------------|      |    |
|                                                               |B                          |Std. Error|Beta                     |      |    |
|-----|---------------------------------------------------------|---------------------------|----------|-------------------------|------|----|
|1    |(Constant)                                               |,006                       |,012      |                         |,532  |,594|
|     |---------------------------------------------------------|---------------------------|----------|-------------------------|------|----|
|     |cage                                                     |-,093                      |,012      |-,125                    |-8,049|,000|
|     |---------------------------------------------------------|---------------------------|----------|-------------------------|------|----|
|     |age2                                                     |,007                       |,004      |,011                     |1,514 |,130|
|     |---------------------------------------------------------|---------------------------|----------|-------------------------|------|----|
|     |age3                                                     |,012                       |,003      |,062                     |3,828 |,000|
|     |---------------------------------------------------------|---------------------------|----------|-------------------------|------|----|
|     |Geschlecht                                               |-,045                      |,013      |-,023                    |-3,526|,000|
|-----|---------------------------------------------------------|---------------------------|----------|-------------------------|------|----|
|2    |(Constant)                                               |-,018                      |,015      |                         |-1,207|,228|
|     |---------------------------------------------------------|---------------------------|----------|-------------------------|------|----|
|     |cage                                                     |-,091                      |,012      |-,122                    |-7,648|,000|
|     |---------------------------------------------------------|---------------------------|----------|-------------------------|------|----|
|     |age2                                                     |,005                       |,004      |,008                     |1,120 |,263|
|     |---------------------------------------------------------|---------------------------|----------|-------------------------|------|----|
|     |age3                                                     |,013                       |,003      |,066                     |4,034 |,000|
|     |---------------------------------------------------------|---------------------------|----------|-------------------------|------|----|
|     |Geschlecht                                               |-,047                      |,013      |-,023                    |-3,652|,000|
|     |---------------------------------------------------------|---------------------------|----------|-------------------------|------|----|
|     |VBIL1                                                    |-,026                      |,025      |-,012                    |-1,049|,294|
|     |---------------------------------------------------------|---------------------------|----------|-------------------------|------|----|
|     |VBIL3                                                    |,003                       |,020      |,002                     |,169  |,866|
|     |---------------------------------------------------------|---------------------------|----------|-------------------------|------|----|
|     |Zscore:  VATER TREIMANS STANDARD INT.OCC.PR.SCORE (IS88) |,045                       |,008      |,045                     |5,345 |,000|
|     |---------------------------------------------------------|---------------------------|----------|-------------------------|------|----|
|     |MBIL1                                                    |,067                       |,024      |,031                     |2,757 |,006|
|     |---------------------------------------------------------|---------------------------|----------|-------------------------|------|----|
|     |MBIL3                                                    |,051                       |,020      |,023                     |2,527 |,012|
|     |---------------------------------------------------------|---------------------------|----------|-------------------------|------|----|
|     |Zscore:  MUTTER TREIMANS STANDARD INT.OCC.PR.SCORE (IS88)|-,016                      |,008      |-,016                    |-2,020|,043|
|-----|---------------------------------------------------------|---------------------------|----------|-------------------------|------|----|
|3    |(Constant)                                               |-,009                      |,015      |                         |-,571 |,568|
|     |---------------------------------------------------------|---------------------------|----------|-------------------------|------|----|
|     |cage                                                     |-,092                      |,012      |-,124                    |-7,746|,000|
|     |---------------------------------------------------------|---------------------------|----------|-------------------------|------|----|
|     |age2                                                     |,006                       |,004      |,010                     |1,369 |,171|
|     |---------------------------------------------------------|---------------------------|----------|-------------------------|------|----|
|     |age3                                                     |,013                       |,003      |,065                     |3,987 |,000|
|     |---------------------------------------------------------|---------------------------|----------|-------------------------|------|----|
|     |Geschlecht                                               |-,048                      |,013      |-,024                    |-3,715|,000|
|     |---------------------------------------------------------|---------------------------|----------|-------------------------|------|----|
|     |VBIL1                                                    |-,016                      |,025      |-,007                    |-,645 |,519|
|     |---------------------------------------------------------|---------------------------|----------|-------------------------|------|----|
|     |VBIL3                                                    |,009                       |,020      |,004                     |,445  |,656|
|     |---------------------------------------------------------|---------------------------|----------|-------------------------|------|----|
|     |Zscore:  VATER TREIMANS STANDARD INT.OCC.PR.SCORE (IS88) |,038                       |,008      |,038                     |4,441 |,000|
|     |---------------------------------------------------------|---------------------------|----------|-------------------------|------|----|
|     |MBIL1                                                    |,055                       |,025      |,025                     |2,262 |,024|
|     |---------------------------------------------------------|---------------------------|----------|-------------------------|------|----|
|     |MBIL3                                                    |,048                       |,020      |,022                     |2,404 |,016|
|     |---------------------------------------------------------|---------------------------|----------|-------------------------|------|----|
|     |Zscore:  MUTTER TREIMANS STANDARD INT.OCC.PR.SCORE (IS88)|-,014                      |,008      |-,014                    |-1,779|,075|
|     |---------------------------------------------------------|---------------------------|----------|-------------------------|------|----|
|     |singlemother0114                                         |-,105                      |,027      |-,026                    |-3,953|,000|
|     |---------------------------------------------------------|---------------------------|----------|-------------------------|------|----|
|     |singlemother15                                           |-,172                      |,040      |-,028                    |-4,243|,000|
|-----|---------------------------------------------------------|---------------------------|----------|-------------------------|------|----|
a. Dependent Variable: Zscore(GLS)


Excluded Variables(c)
|---------------------------------------------------------------|-------|------|----|-------------------|-----------------------|
|Model                                                          |Beta In|t     |Sig.|Partial Correlation|Collinearity Statistics|
|     |---------------------------------------------------------|       |      |    |                   |-----------------------|
|                                                               |       |      |    |                   |Tolerance              |
|-----|---------------------------------------------------------|-------|------|----|-------------------|-----------------------|
|1    |VBIL1                                                    |-,014a |-2,202|,028|-,014              |,980                   |
|     |---------------------------------------------------------|-------|------|----|-------------------|-----------------------|
|     |VBIL3                                                    |,026a  |3,867 |,000|,025               |,944                   |
|     |---------------------------------------------------------|-------|------|----|-------------------|-----------------------|
|     |Zscore:  VATER TREIMANS STANDARD INT.OCC.PR.SCORE (IS88) |,039a  |5,970 |,000|,038               |,989                   |
|     |---------------------------------------------------------|-------|------|----|-------------------|-----------------------|
|     |MBIL1                                                    |-,005a |-,726 |,468|-,005              |,983                   |
|     |---------------------------------------------------------|-------|------|----|-------------------|-----------------------|
|     |MBIL3                                                    |,026a  |3,832 |,000|,025               |,900                   |
|     |---------------------------------------------------------|-------|------|----|-------------------|-----------------------|
|     |Zscore:  MUTTER TREIMANS STANDARD INT.OCC.PR.SCORE (IS88)|,007a  |1,067 |,286|,007               |,942                   |
|     |---------------------------------------------------------|-------|------|----|-------------------|-----------------------|
|     |singlemother0114                                         |-,028a |-4,356|,000|-,028              |,993                   |
|     |---------------------------------------------------------|-------|------|----|-------------------|-----------------------|
|     |singlemother15                                           |-,031a |-4,844|,000|-,031              |,999                   |
|-----|---------------------------------------------------------|-------|------|----|-------------------|-----------------------|
|2    |singlemother0114                                         |-,024b |-3,716|,000|-,024              |,978                   |
|     |---------------------------------------------------------|-------|------|----|-------------------|-----------------------|
|     |singlemother15                                           |-,026b |-4,023|,000|-,026              |,973                   |
|-----|---------------------------------------------------------|-------|------|----|-------------------|-----------------------|
a. Predictors in the Model: (Constant), Geschlecht, cage, age2, age3
b. Predictors in the Model: (Constant), Geschlecht, cage, age2, age3, Zscore:  VATER TREIMANS STANDARD INT.OCC.PR.SCORE (IS88), MBIL3, Zscore:  MUTTER TREIMANS STANDARD INT.OCC.PR.SCORE (IS88), VBIL1, VBIL3, MBIL1
c. Dependent Variable: Zscore(GLS)


Regression


Variables Entered/Removed(b)
|-----|-----------------------------------------------------------------------------------------------------------------------------------------------|-----------------|------|
|Model|Variables Entered                                                                                                                              |Variables Removed|Method|
|-----|-----------------------------------------------------------------------------------------------------------------------------------------------|-----------------|------|
|1    |Geschlecht, cage, age2, age3                                                                                                                   |.                |Enter |
|-----|-----------------------------------------------------------------------------------------------------------------------------------------------|-----------------|------|
|2    |Zscore:  VATER TREIMANS STANDARD INT.OCC.PR.SCORE (IS88), MBIL3, Zscore:  MUTTER TREIMANS STANDARD INT.OCC.PR.SCORE (IS88), VBIL1, VBIL3, MBIL1|.                |Enter |
|-----|-----------------------------------------------------------------------------------------------------------------------------------------------|-----------------|------|
|3    |BIL3, BIL1, Zscore(SIOPS), Zscore(LABNET), CEMPLST                                                                                             |.                |Enter |
|-----|-----------------------------------------------------------------------------------------------------------------------------------------------|-----------------|------|
|4    |singlemother0114, singlemother15                                                                                                               |.                |Enter |
|-----|-----------------------------------------------------------------------------------------------------------------------------------------------|-----------------|------|
a. All requested variables entered.
b. Dependent Variable: Zscore(GLS)


Model Summary
|-----|-----|--------|-----------------|--------------------------|--------------------------------------------------|
|Model|R    |R Square|Adjusted R Square|Std. Error of the Estimate|Change Statistics                                 |
|     |     |        |                 |                          |-----------------|--------|---|-----|-------------|
|     |     |        |                 |                          |R Square Change  |F Change|df1|df2  |Sig. F Change|
|-----|-----|--------|-----------------|--------------------------|-----------------|--------|---|-----|-------------|
|1    |,079a|,006    |,006             |,99693734                 |,006             |38,109  |4  |24118|,000         |
|-----|-----|--------|-----------------|--------------------------|-----------------|--------|---|-----|-------------|
|2    |,092b|,008    |,008             |,99595700                 |,002             |8,917   |6  |24112|,000         |
|-----|-----|--------|-----------------|--------------------------|-----------------|--------|---|-----|-------------|
|3    |,218c|,047    |,047             |,97633631                 |,039             |196,772 |5  |24107|,000         |
|-----|-----|--------|-----------------|--------------------------|-----------------|--------|---|-----|-------------|
|4    |,220d|,048    |,048             |,97589036                 |,001             |12,019  |2  |24105|,000         |
|-----|-----|--------|-----------------|--------------------------|-----------------|--------|---|-----|-------------|
a. Predictors: (Constant), Geschlecht, cage, age2, age3
b. Predictors: (Constant), Geschlecht, cage, age2, age3, Zscore:  VATER TREIMANS STANDARD INT.OCC.PR.SCORE (IS88), MBIL3, Zscore:  MUTTER TREIMANS STANDARD INT.OCC.PR.SCORE (IS88), VBIL1, VBIL3, MBIL1
c. Predictors: (Constant), Geschlecht, cage, age2, age3, Zscore:  VATER TREIMANS STANDARD INT.OCC.PR.SCORE (IS88), MBIL3, Zscore:  MUTTER TREIMANS STANDARD INT.OCC.PR.SCORE (IS88), VBIL1, VBIL3, MBIL1, BIL3, BIL1, Zscore(SIOPS), Zscore(LABNET), CEMPLST
d. Predictors: (Constant), Geschlecht, cage, age2, age3, Zscore:  VATER TREIMANS STANDARD INT.OCC.PR.SCORE (IS88), MBIL3, Zscore:  MUTTER TREIMANS STANDARD INT.OCC.PR.SCORE (IS88), VBIL1, VBIL3, MBIL1, BIL3, BIL1, Zscore(SIOPS), Zscore(LABNET), CEMPLST, singlemother0114, singlemother15


ANOVA(e)
|----------------|--------------|-----|-----------|------|-----|
|Model           |Sum of Squares|df   |Mean Square|F     |Sig. |
|-----|----------|--------------|-----|-----------|------|-----|
|1    |Regression|151,504       |4    |37,876     |38,109|,000a|
|     |----------|--------------|-----|-----------|------|-----|
|     |Residual  |23970,496     |24118|,994       |      |     |
|     |----------|--------------|-----|-----------|------|-----|
|     |Total     |24122,000     |24122|           |      |     |
|-----|----------|--------------|-----|-----------|------|-----|
|2    |Regression|204,576       |10   |20,458     |20,624|,000b|
|     |----------|--------------|-----|-----------|------|-----|
|     |Residual  |23917,424     |24112|,992       |      |     |
|     |----------|--------------|-----|-----------|------|-----|
|     |Total     |24122,000     |24122|           |      |     |
|-----|----------|--------------|-----|-----------|------|-----|
|3    |Regression|1142,422      |15   |76,161     |79,898|,000c|
|     |----------|--------------|-----|-----------|------|-----|
|     |Residual  |22979,578     |24107|,953       |      |     |
|     |----------|--------------|-----|-----------|------|-----|
|     |Total     |24122,000     |24122|           |      |     |
|-----|----------|--------------|-----|-----------|------|-----|
|4    |Regression|1165,314      |17   |68,548     |71,977|,000d|
|     |----------|--------------|-----|-----------|------|-----|
|     |Residual  |22956,686     |24105|,952       |      |     |
|     |----------|--------------|-----|-----------|------|-----|
|     |Total     |24122,000     |24122|           |      |     |
|-----|----------|--------------|-----|-----------|------|-----|
a. Predictors: (Constant), Geschlecht, cage, age2, age3
b. Predictors: (Constant), Geschlecht, cage, age2, age3, Zscore:  VATER TREIMANS STANDARD INT.OCC.PR.SCORE (IS88), MBIL3, Zscore:  MUTTER TREIMANS STANDARD INT.OCC.PR.SCORE (IS88), VBIL1, VBIL3, MBIL1
c. Predictors: (Constant), Geschlecht, cage, age2, age3, Zscore:  VATER TREIMANS STANDARD INT.OCC.PR.SCORE (IS88), MBIL3, Zscore:  MUTTER TREIMANS STANDARD INT.OCC.PR.SCORE (IS88), VBIL1, VBIL3, MBIL1, BIL3, BIL1, Zscore(SIOPS), Zscore(LABNET), CEMPLST
d. Predictors: (Constant), Geschlecht, cage, age2, age3, Zscore:  VATER TREIMANS STANDARD INT.OCC.PR.SCORE (IS88), MBIL3, Zscore:  MUTTER TREIMANS STANDARD INT.OCC.PR.SCORE (IS88), VBIL1, VBIL3, MBIL1, BIL3, BIL1, Zscore(SIOPS), Zscore(LABNET), CEMPLST, singlemother0114, singlemother15
e. Dependent Variable: Zscore(GLS)


Coefficients(a)
|---------------------------------------------------------------|--------------------------------------|-------------------------|-------|----|
|Model                                                          |Unstandardized Coefficients           |Standardized Coefficients|t      |Sig.|
|     |---------------------------------------------------------|---------------------------|----------|-------------------------|       |    |
|                                                               |B                          |Std. Error|Beta                     |       |    |
|-----|---------------------------------------------------------|---------------------------|----------|-------------------------|-------|----|
|1    |(Constant)                                               |,006                       |,012      |                         |,532   |,594|
|     |---------------------------------------------------------|---------------------------|----------|-------------------------|-------|----|
|     |cage                                                     |-,093                      |,012      |-,125                    |-8,049 |,000|
|     |---------------------------------------------------------|---------------------------|----------|-------------------------|-------|----|
|     |age2                                                     |,007                       |,004      |,011                     |1,514  |,130|
|     |---------------------------------------------------------|---------------------------|----------|-------------------------|-------|----|
|     |age3                                                     |,012                       |,003      |,062                     |3,828  |,000|
|     |---------------------------------------------------------|---------------------------|----------|-------------------------|-------|----|
|     |Geschlecht                                               |-,045                      |,013      |-,023                    |-3,526 |,000|
|-----|---------------------------------------------------------|---------------------------|----------|-------------------------|-------|----|
|2    |(Constant)                                               |-,018                      |,015      |                         |-1,207 |,228|
|     |---------------------------------------------------------|---------------------------|----------|-------------------------|-------|----|
|     |cage                                                     |-,091                      |,012      |-,122                    |-7,648 |,000|
|     |---------------------------------------------------------|---------------------------|----------|-------------------------|-------|----|
|     |age2                                                     |,005                       |,004      |,008                     |1,120  |,263|
|     |---------------------------------------------------------|---------------------------|----------|-------------------------|-------|----|
|     |age3                                                     |,013                       |,003      |,066                     |4,034  |,000|
|     |---------------------------------------------------------|---------------------------|----------|-------------------------|-------|----|
|     |Geschlecht                                               |-,047                      |,013      |-,023                    |-3,652 |,000|
|     |---------------------------------------------------------|---------------------------|----------|-------------------------|-------|----|
|     |VBIL1                                                    |-,026                      |,025      |-,012                    |-1,049 |,294|
|     |---------------------------------------------------------|---------------------------|----------|-------------------------|-------|----|
|     |VBIL3                                                    |,003                       |,020      |,002                     |,169   |,866|
|     |---------------------------------------------------------|---------------------------|----------|-------------------------|-------|----|
|     |Zscore:  VATER TREIMANS STANDARD INT.OCC.PR.SCORE (IS88) |,045                       |,008      |,045                     |5,345  |,000|
|     |---------------------------------------------------------|---------------------------|----------|-------------------------|-------|----|
|     |MBIL1                                                    |,067                       |,024      |,031                     |2,757  |,006|
|     |---------------------------------------------------------|---------------------------|----------|-------------------------|-------|----|
|     |MBIL3                                                    |,051                       |,020      |,023                     |2,527  |,012|
|     |---------------------------------------------------------|---------------------------|----------|-------------------------|-------|----|
|     |Zscore:  MUTTER TREIMANS STANDARD INT.OCC.PR.SCORE (IS88)|-,016                      |,008      |-,016                    |-2,020 |,043|
|-----|---------------------------------------------------------|---------------------------|----------|-------------------------|-------|----|
|3    |(Constant)                                               |-,063                      |,015      |                         |-4,068 |,000|
|     |---------------------------------------------------------|---------------------------|----------|-------------------------|-------|----|
|     |cage                                                     |-,144                      |,012      |-,195                    |-12,202|,000|
|     |---------------------------------------------------------|---------------------------|----------|-------------------------|-------|----|
|     |age2                                                     |,058                       |,005      |,097                     |11,883 |,000|
|     |---------------------------------------------------------|---------------------------|----------|-------------------------|-------|----|
|     |age3                                                     |,010                       |,003      |,050                     |3,033  |,002|
|     |---------------------------------------------------------|---------------------------|----------|-------------------------|-------|----|
|     |Geschlecht                                               |-,183                      |,014      |-,091                    |-13,255|,000|
|     |---------------------------------------------------------|---------------------------|----------|-------------------------|-------|----|
|     |VBIL1                                                    |-,005                      |,024      |-,002                    |-,213  |,831|
|     |---------------------------------------------------------|---------------------------|----------|-------------------------|-------|----|
|     |VBIL3                                                    |-,028                      |,020      |-,013                    |-1,432 |,152|
|     |---------------------------------------------------------|---------------------------|----------|-------------------------|-------|----|
|     |Zscore:  VATER TREIMANS STANDARD INT.OCC.PR.SCORE (IS88) |,023                       |,008      |,023                     |2,780  |,005|
|     |---------------------------------------------------------|---------------------------|----------|-------------------------|-------|----|
|     |MBIL1                                                    |,100                       |,024      |,046                     |4,152  |,000|
|     |---------------------------------------------------------|---------------------------|----------|-------------------------|-------|----|
|     |MBIL3                                                    |,027                       |,020      |,012                     |1,359  |,174|
|     |---------------------------------------------------------|---------------------------|----------|-------------------------|-------|----|
|     |Zscore:  MUTTER TREIMANS STANDARD INT.OCC.PR.SCORE (IS88)|-,012                      |,008      |-,012                    |-1,599 |,110|
|     |---------------------------------------------------------|---------------------------|----------|-------------------------|-------|----|
|     |BIL1                                                     |-,059                      |,018      |-,024                    |-3,262 |,001|
|     |---------------------------------------------------------|---------------------------|----------|-------------------------|-------|----|
|     |BIL3                                                     |,099                       |,017      |,044                     |5,779  |,000|
|     |---------------------------------------------------------|---------------------------|----------|-------------------------|-------|----|
|     |Zscore(SIOPS)                                            |,037                       |,009      |,037                     |3,924  |,000|
|     |---------------------------------------------------------|---------------------------|----------|-------------------------|-------|----|
|     |CEMPLST                                                  |,188                       |,025      |,075                     |7,581  |,000|
|     |---------------------------------------------------------|---------------------------|----------|-------------------------|-------|----|
|     |Zscore(LABNET)                                           |,125                       |,009      |,125                     |13,155 |,000|
|-----|---------------------------------------------------------|---------------------------|----------|-------------------------|-------|----|
|4    |(Constant)                                               |-,054                      |,016      |                         |-3,501 |,000|
|     |---------------------------------------------------------|---------------------------|----------|-------------------------|-------|----|
|     |cage                                                     |-,145                      |,012      |-,196                    |-12,283|,000|
|     |---------------------------------------------------------|---------------------------|----------|-------------------------|-------|----|
|     |age2                                                     |,059                       |,005      |,098                     |11,983 |,000|
|     |---------------------------------------------------------|---------------------------|----------|-------------------------|-------|----|
|     |age3                                                     |,010                       |,003      |,050                     |3,024  |,002|
|     |---------------------------------------------------------|---------------------------|----------|-------------------------|-------|----|
|     |Geschlecht                                               |-,183                      |,014      |-,091                    |-13,269|,000|
|     |---------------------------------------------------------|---------------------------|----------|-------------------------|-------|----|
|     |VBIL1                                                    |,002                       |,024      |,001                     |,089   |,929|
|     |---------------------------------------------------------|---------------------------|----------|-------------------------|-------|----|
|     |VBIL3                                                    |-,023                      |,020      |-,011                    |-1,193 |,233|
|     |---------------------------------------------------------|---------------------------|----------|-------------------------|-------|----|
|     |Zscore:  VATER TREIMANS STANDARD INT.OCC.PR.SCORE (IS88) |,017                       |,008      |,017                     |2,022  |,043|
|     |---------------------------------------------------------|---------------------------|----------|-------------------------|-------|----|
|     |MBIL1                                                    |,090                       |,024      |,041                     |3,724  |,000|
|     |---------------------------------------------------------|---------------------------|----------|-------------------------|-------|----|
|     |MBIL3                                                    |,025                       |,020      |,011                     |1,263  |,207|
|     |---------------------------------------------------------|---------------------------|----------|-------------------------|-------|----|
|     |Zscore:  MUTTER TREIMANS STANDARD INT.OCC.PR.SCORE (IS88)|-,010                      |,008      |-,010                    |-1,379 |,168|
|     |---------------------------------------------------------|---------------------------|----------|-------------------------|-------|----|
|     |BIL1                                                     |-,057                      |,018      |-,023                    |-3,118 |,002|
|     |---------------------------------------------------------|---------------------------|----------|-------------------------|-------|----|
|     |BIL3                                                     |,099                       |,017      |,044                     |5,772  |,000|
|     |---------------------------------------------------------|---------------------------|----------|-------------------------|-------|----|
|     |Zscore(SIOPS)                                            |,037                       |,009      |,037                     |3,935  |,000|
|     |---------------------------------------------------------|---------------------------|----------|-------------------------|-------|----|
|     |CEMPLST                                                  |,186                       |,025      |,074                     |7,488  |,000|
|     |---------------------------------------------------------|---------------------------|----------|-------------------------|-------|----|
|     |Zscore(LABNET)                                           |,125                       |,009      |,125                     |13,166 |,000|
|     |---------------------------------------------------------|---------------------------|----------|-------------------------|-------|----|
|     |singlemother0114                                         |-,096                      |,026      |-,024                    |-3,694 |,000|
|     |---------------------------------------------------------|---------------------------|----------|-------------------------|-------|----|
|     |singlemother15                                           |-,136                      |,040      |-,022                    |-3,432 |,001|
|-----|---------------------------------------------------------|---------------------------|----------|-------------------------|-------|----|
a. Dependent Variable: Zscore(GLS)


Excluded Variables(d)
|---------------------------------------------------------------|-------|------|----|-------------------|-----------------------|
|Model                                                          |Beta In|t     |Sig.|Partial Correlation|Collinearity Statistics|
|     |---------------------------------------------------------|       |      |    |                   |-----------------------|
|                                                               |       |      |    |                   |Tolerance              |
|-----|---------------------------------------------------------|-------|------|----|-------------------|-----------------------|
|1    |VBIL1                                                    |-,014a |-2,202|,028|-,014              |,980                   |
|     |---------------------------------------------------------|-------|------|----|-------------------|-----------------------|
|     |VBIL3                                                    |,026a  |3,867 |,000|,025               |,944                   |
|     |---------------------------------------------------------|-------|------|----|-------------------|-----------------------|
|     |Zscore:  VATER TREIMANS STANDARD INT.OCC.PR.SCORE (IS88) |,039a  |5,970 |,000|,038               |,989                   |
|     |---------------------------------------------------------|-------|------|----|-------------------|-----------------------|
|     |MBIL1                                                    |-,005a |-,726 |,468|-,005              |,983                   |
|     |---------------------------------------------------------|-------|------|----|-------------------|-----------------------|
|     |MBIL3                                                    |,026a  |3,832 |,000|,025               |,900                   |
|     |---------------------------------------------------------|-------|------|----|-------------------|-----------------------|
|     |Zscore:  MUTTER TREIMANS STANDARD INT.OCC.PR.SCORE (IS88)|,007a  |1,067 |,286|,007               |,942                   |
|     |---------------------------------------------------------|-------|------|----|-------------------|-----------------------|
|     |BIL1                                                     |-,069a |-9,722|,000|-,062              |,817                   |
|     |---------------------------------------------------------|-------|------|----|-------------------|-----------------------|
|     |BIL3                                                     |,109a  |16,479|,000|,106               |,930                   |
|     |---------------------------------------------------------|-------|------|----|-------------------|-----------------------|
|     |Zscore(SIOPS)                                            |,157a  |23,619|,000|,150               |,915                   |
|     |---------------------------------------------------------|-------|------|----|-------------------|-----------------------|
|     |CEMPLST                                                  |,179a  |23,904|,000|,152               |,721                   |
|     |---------------------------------------------------------|-------|------|----|-------------------|-----------------------|
|     |Zscore(LABNET)                                           |,204a  |28,477|,000|,180               |,778                   |
|     |---------------------------------------------------------|-------|------|----|-------------------|-----------------------|
|     |singlemother0114                                         |-,028a |-4,356|,000|-,028              |,993                   |
|     |---------------------------------------------------------|-------|------|----|-------------------|-----------------------|
|     |singlemother15                                           |-,031a |-4,844|,000|-,031              |,999                   |
|-----|---------------------------------------------------------|-------|------|----|-------------------|-----------------------|
|2    |BIL1                                                     |-,067b |-9,092|,000|-,058              |,762                   |
|     |---------------------------------------------------------|-------|------|----|-------------------|-----------------------|
|     |BIL3                                                     |,106b  |15,444|,000|,099               |,858                   |
|     |---------------------------------------------------------|-------|------|----|-------------------|-----------------------|
|     |Zscore(SIOPS)                                            |,161b  |23,272|,000|,148               |,839                   |
|     |---------------------------------------------------------|-------|------|----|-------------------|-----------------------|
|     |CEMPLST                                                  |,180b  |23,951|,000|,152               |,713                   |
|     |---------------------------------------------------------|-------|------|----|-------------------|-----------------------|
|     |Zscore(LABNET)                                           |,204b  |28,036|,000|,178               |,749                   |
|     |---------------------------------------------------------|-------|------|----|-------------------|-----------------------|
|     |singlemother0114                                         |-,024b |-3,716|,000|-,024              |,978                   |
|     |---------------------------------------------------------|-------|------|----|-------------------|-----------------------|
|     |singlemother15                                           |-,026b |-4,023|,000|-,026              |,973                   |
|-----|---------------------------------------------------------|-------|------|----|-------------------|-----------------------|
|3    |singlemother0114                                         |-,022c |-3,501|,000|-,023              |,978                   |
|     |---------------------------------------------------------|-------|------|----|-------------------|-----------------------|
|     |singlemother15                                           |-,021c |-3,223|,001|-,021              |,971                   |
|-----|---------------------------------------------------------|-------|------|----|-------------------|-----------------------|
a. Predictors in the Model: (Constant), Geschlecht, cage, age2, age3
b. Predictors in the Model: (Constant), Geschlecht, cage, age2, age3, Zscore:  VATER TREIMANS STANDARD INT.OCC.PR.SCORE (IS88), MBIL3, Zscore:  MUTTER TREIMANS STANDARD INT.OCC.PR.SCORE (IS88), VBIL1, VBIL3, MBIL1
c. Predictors in the Model: (Constant), Geschlecht, cage, age2, age3, Zscore:  VATER TREIMANS STANDARD INT.OCC.PR.SCORE (IS88), MBIL3, Zscore:  MUTTER TREIMANS STANDARD INT.OCC.PR.SCORE (IS88), VBIL1, VBIL3, MBIL1, BIL3, BIL1, Zscore(SIOPS), Zscore(LABNET), CEMPLST
d. Dependent Variable: Zscore(GLS)


Regression


Variables Entered/Removed(b)
|-----|-----------------------------------------------------------------------------------------------------------------------------------------------|-----------------|------|
|Model|Variables Entered                                                                                                                              |Variables Removed|Method|
|-----|-----------------------------------------------------------------------------------------------------------------------------------------------|-----------------|------|
|1    |Geschlecht, cage, age2, age3                                                                                                                   |.                |Enter |
|-----|-----------------------------------------------------------------------------------------------------------------------------------------------|-----------------|------|
|2    |Zscore:  VATER TREIMANS STANDARD INT.OCC.PR.SCORE (IS88), MBIL3, Zscore:  MUTTER TREIMANS STANDARD INT.OCC.PR.SCORE (IS88), VBIL1, VBIL3, MBIL1|.                |Enter |
|-----|-----------------------------------------------------------------------------------------------------------------------------------------------|-----------------|------|
|3    |BIL3, BIL1, Zscore(SIOPS), Zscore(LABNET), CEMPLST                                                                                             |.                |Enter |
|-----|-----------------------------------------------------------------------------------------------------------------------------------------------|-----------------|------|
|4    |CMDVISITSa                                                                                                                                     |.                |Enter |
|-----|-----------------------------------------------------------------------------------------------------------------------------------------------|-----------------|------|
|5    |singlemother0114, singlemother15                                                                                                               |.                |Enter |
|-----|-----------------------------------------------------------------------------------------------------------------------------------------------|-----------------|------|
a. All requested variables entered.
b. Dependent Variable: Zscore(GLS)


Model Summary
|-----|-----|--------|-----------------|--------------------------|--------------------------------------------------|
|Model|R    |R Square|Adjusted R Square|Std. Error of the Estimate|Change Statistics                                 |
|     |     |        |                 |                          |-----------------|--------|---|-----|-------------|
|     |     |        |                 |                          |R Square Change  |F Change|df1|df2  |Sig. F Change|
|-----|-----|--------|-----------------|--------------------------|-----------------|--------|---|-----|-------------|
|1    |,079a|,006    |,006             |,99693734                 |,006             |38,109  |4  |24118|,000         |
|-----|-----|--------|-----------------|--------------------------|-----------------|--------|---|-----|-------------|
|2    |,092b|,008    |,008             |,99595700                 |,002             |8,917   |6  |24112|,000         |
|-----|-----|--------|-----------------|--------------------------|-----------------|--------|---|-----|-------------|
|3    |,218c|,047    |,047             |,97633631                 |,039             |196,772 |5  |24107|,000         |
|-----|-----|--------|-----------------|--------------------------|-----------------|--------|---|-----|-------------|
|4    |,260d|,068    |,067             |,96583078                 |,020             |528,285 |1  |24106|,000         |
|-----|-----|--------|-----------------|--------------------------|-----------------|--------|---|-----|-------------|
|5    |,262e|,069    |,068             |,96543941                 |,001             |10,774  |2  |24104|,000         |
|-----|-----|--------|-----------------|--------------------------|-----------------|--------|---|-----|-------------|
a. Predictors: (Constant), Geschlecht, cage, age2, age3
b. Predictors: (Constant), Geschlecht, cage, age2, age3, Zscore:  VATER TREIMANS STANDARD INT.OCC.PR.SCORE (IS88), MBIL3, Zscore:  MUTTER TREIMANS STANDARD INT.OCC.PR.SCORE (IS88), VBIL1, VBIL3, MBIL1
c. Predictors: (Constant), Geschlecht, cage, age2, age3, Zscore:  VATER TREIMANS STANDARD INT.OCC.PR.SCORE (IS88), MBIL3, Zscore:  MUTTER TREIMANS STANDARD INT.OCC.PR.SCORE (IS88), VBIL1, VBIL3, MBIL1, BIL3, BIL1, Zscore(SIOPS), Zscore(LABNET), CEMPLST
d. Predictors: (Constant), Geschlecht, cage, age2, age3, Zscore:  VATER TREIMANS STANDARD INT.OCC.PR.SCORE (IS88), MBIL3, Zscore:  MUTTER TREIMANS STANDARD INT.OCC.PR.SCORE (IS88), VBIL1, VBIL3, MBIL1, BIL3, BIL1, Zscore(SIOPS), Zscore(LABNET), CEMPLST, CMDVISITS
e. Predictors: (Constant), Geschlecht, cage, age2, age3, Zscore:  VATER TREIMANS STANDARD INT.OCC.PR.SCORE (IS88), MBIL3, Zscore:  MUTTER TREIMANS STANDARD INT.OCC.PR.SCORE (IS88), VBIL1, VBIL3, MBIL1, BIL3, BIL1, Zscore(SIOPS), Zscore(LABNET), CEMPLST, CMDVISITS, singlemother0114, singlemother15


ANOVA(f)
|----------------|--------------|-----|-----------|-------|-----|
|Model           |Sum of Squares|df   |Mean Square|F      |Sig. |
|-----|----------|--------------|-----|-----------|-------|-----|
|1    |Regression|151,504       |4    |37,876     |38,109 |,000a|
|     |----------|--------------|-----|-----------|-------|-----|
|     |Residual  |23970,496     |24118|,994       |       |     |
|     |----------|--------------|-----|-----------|-------|-----|
|     |Total     |24122,000     |24122|           |       |     |
|-----|----------|--------------|-----|-----------|-------|-----|
|2    |Regression|204,576       |10   |20,458     |20,624 |,000b|
|     |----------|--------------|-----|-----------|-------|-----|
|     |Residual  |23917,424     |24112|,992       |       |     |
|     |----------|--------------|-----|-----------|-------|-----|
|     |Total     |24122,000     |24122|           |       |     |
|-----|----------|--------------|-----|-----------|-------|-----|
|3    |Regression|1142,422      |15   |76,161     |79,898 |,000c|
|     |----------|--------------|-----|-----------|-------|-----|
|     |Residual  |22979,578     |24107|,953       |       |     |
|     |----------|--------------|-----|-----------|-------|-----|
|     |Total     |24122,000     |24122|           |       |     |
|-----|----------|--------------|-----|-----------|-------|-----|
|4    |Regression|1635,222      |16   |102,201    |109,561|,000d|
|     |----------|--------------|-----|-----------|-------|-----|
|     |Residual  |22486,778     |24106|,933       |       |     |
|     |----------|--------------|-----|-----------|-------|-----|
|     |Total     |24122,000     |24122|           |       |     |
|-----|----------|--------------|-----|-----------|-------|-----|
|5    |Regression|1655,306      |18   |91,961     |98,663 |,000e|
|     |----------|--------------|-----|-----------|-------|-----|
|     |Residual  |22466,694     |24104|,932       |       |     |
|     |----------|--------------|-----|-----------|-------|-----|
|     |Total     |24122,000     |24122|           |       |     |
|-----|----------|--------------|-----|-----------|-------|-----|
a. Predictors: (Constant), Geschlecht, cage, age2, age3
b. Predictors: (Constant), Geschlecht, cage, age2, age3, Zscore:  VATER TREIMANS STANDARD INT.OCC.PR.SCORE (IS88), MBIL3, Zscore:  MUTTER TREIMANS STANDARD INT.OCC.PR.SCORE (IS88), VBIL1, VBIL3, MBIL1
c. Predictors: (Constant), Geschlecht, cage, age2, age3, Zscore:  VATER TREIMANS STANDARD INT.OCC.PR.SCORE (IS88), MBIL3, Zscore:  MUTTER TREIMANS STANDARD INT.OCC.PR.SCORE (IS88), VBIL1, VBIL3, MBIL1, BIL3, BIL1, Zscore(SIOPS), Zscore(LABNET), CEMPLST
d. Predictors: (Constant), Geschlecht, cage, age2, age3, Zscore:  VATER TREIMANS STANDARD INT.OCC.PR.SCORE (IS88), MBIL3, Zscore:  MUTTER TREIMANS STANDARD INT.OCC.PR.SCORE (IS88), VBIL1, VBIL3, MBIL1, BIL3, BIL1, Zscore(SIOPS), Zscore(LABNET), CEMPLST, CMDVISITS
e. Predictors: (Constant), Geschlecht, cage, age2, age3, Zscore:  VATER TREIMANS STANDARD INT.OCC.PR.SCORE (IS88), MBIL3, Zscore:  MUTTER TREIMANS STANDARD INT.OCC.PR.SCORE (IS88), VBIL1, VBIL3, MBIL1, BIL3, BIL1, Zscore(SIOPS), Zscore(LABNET), CEMPLST, CMDVISITS, singlemother0114, singlemother15
f. Dependent Variable: Zscore(GLS)


Coefficients(a)
|---------------------------------------------------------------|--------------------------------------|-------------------------|-------|----|
|Model                                                          |Unstandardized Coefficients           |Standardized Coefficients|t      |Sig.|
|     |---------------------------------------------------------|---------------------------|----------|-------------------------|       |    |
|                                                               |B                          |Std. Error|Beta                     |       |    |
|-----|---------------------------------------------------------|---------------------------|----------|-------------------------|-------|----|
|1    |(Constant)                                               |,006                       |,012      |                         |,532   |,594|
|     |---------------------------------------------------------|---------------------------|----------|-------------------------|-------|----|
|     |cage                                                     |-,093                      |,012      |-,125                    |-8,049 |,000|
|     |---------------------------------------------------------|---------------------------|----------|-------------------------|-------|----|
|     |age2                                                     |,007                       |,004      |,011                     |1,514  |,130|
|     |---------------------------------------------------------|---------------------------|----------|-------------------------|-------|----|
|     |age3                                                     |,012                       |,003      |,062                     |3,828  |,000|
|     |---------------------------------------------------------|---------------------------|----------|-------------------------|-------|----|
|     |Geschlecht                                               |-,045                      |,013      |-,023                    |-3,526 |,000|
|-----|---------------------------------------------------------|---------------------------|----------|-------------------------|-------|----|
|2    |(Constant)                                               |-,018                      |,015      |                         |-1,207 |,228|
|     |---------------------------------------------------------|---------------------------|----------|-------------------------|-------|----|
|     |cage                                                     |-,091                      |,012      |-,122                    |-7,648 |,000|
|     |---------------------------------------------------------|---------------------------|----------|-------------------------|-------|----|
|     |age2                                                     |,005                       |,004      |,008                     |1,120  |,263|
|     |---------------------------------------------------------|---------------------------|----------|-------------------------|-------|----|
|     |age3                                                     |,013                       |,003      |,066                     |4,034  |,000|
|     |---------------------------------------------------------|---------------------------|----------|-------------------------|-------|----|
|     |Geschlecht                                               |-,047                      |,013      |-,023                    |-3,652 |,000|
|     |---------------------------------------------------------|---------------------------|----------|-------------------------|-------|----|
|     |VBIL1                                                    |-,026                      |,025      |-,012                    |-1,049 |,294|
|     |---------------------------------------------------------|---------------------------|----------|-------------------------|-------|----|
|     |VBIL3                                                    |,003                       |,020      |,002                     |,169   |,866|
|     |---------------------------------------------------------|---------------------------|----------|-------------------------|-------|----|
|     |Zscore:  VATER TREIMANS STANDARD INT.OCC.PR.SCORE (IS88) |,045                       |,008      |,045                     |5,345  |,000|
|     |---------------------------------------------------------|---------------------------|----------|-------------------------|-------|----|
|     |MBIL1                                                    |,067                       |,024      |,031                     |2,757  |,006|
|     |---------------------------------------------------------|---------------------------|----------|-------------------------|-------|----|
|     |MBIL3                                                    |,051                       |,020      |,023                     |2,527  |,012|
|     |---------------------------------------------------------|---------------------------|----------|-------------------------|-------|----|
|     |Zscore:  MUTTER TREIMANS STANDARD INT.OCC.PR.SCORE (IS88)|-,016                      |,008      |-,016                    |-2,020 |,043|
|-----|---------------------------------------------------------|---------------------------|----------|-------------------------|-------|----|
|3    |(Constant)                                               |-,063                      |,015      |                         |-4,068 |,000|
|     |---------------------------------------------------------|---------------------------|----------|-------------------------|-------|----|
|     |cage                                                     |-,144                      |,012      |-,195                    |-12,202|,000|
|     |---------------------------------------------------------|---------------------------|----------|-------------------------|-------|----|
|     |age2                                                     |,058                       |,005      |,097                     |11,883 |,000|
|     |---------------------------------------------------------|---------------------------|----------|-------------------------|-------|----|
|     |age3                                                     |,010                       |,003      |,050                     |3,033  |,002|
|     |---------------------------------------------------------|---------------------------|----------|-------------------------|-------|----|
|     |Geschlecht                                               |-,183                      |,014      |-,091                    |-13,255|,000|
|     |---------------------------------------------------------|---------------------------|----------|-------------------------|-------|----|
|     |VBIL1                                                    |-,005                      |,024      |-,002                    |-,213  |,831|
|     |---------------------------------------------------------|---------------------------|----------|-------------------------|-------|----|
|     |VBIL3                                                    |-,028                      |,020      |-,013                    |-1,432 |,152|
|     |---------------------------------------------------------|---------------------------|----------|-------------------------|-------|----|
|     |Zscore:  VATER TREIMANS STANDARD INT.OCC.PR.SCORE (IS88) |,023                       |,008      |,023                     |2,780  |,005|
|     |---------------------------------------------------------|---------------------------|----------|-------------------------|-------|----|
|     |MBIL1                                                    |,100                       |,024      |,046                     |4,152  |,000|
|     |---------------------------------------------------------|---------------------------|----------|-------------------------|-------|----|
|     |MBIL3                                                    |,027                       |,020      |,012                     |1,359  |,174|
|     |---------------------------------------------------------|---------------------------|----------|-------------------------|-------|----|
|     |Zscore:  MUTTER TREIMANS STANDARD INT.OCC.PR.SCORE (IS88)|-,012                      |,008      |-,012                    |-1,599 |,110|
|     |---------------------------------------------------------|---------------------------|----------|-------------------------|-------|----|
|     |BIL1                                                     |-,059                      |,018      |-,024                    |-3,262 |,001|
|     |---------------------------------------------------------|---------------------------|----------|-------------------------|-------|----|
|     |BIL3                                                     |,099                       |,017      |,044                     |5,779  |,000|
|     |---------------------------------------------------------|---------------------------|----------|-------------------------|-------|----|
|     |Zscore(SIOPS)                                            |,037                       |,009      |,037                     |3,924  |,000|
|     |---------------------------------------------------------|---------------------------|----------|-------------------------|-------|----|
|     |CEMPLST                                                  |,188                       |,025      |,075                     |7,581  |,000|
|     |---------------------------------------------------------|---------------------------|----------|-------------------------|-------|----|
|     |Zscore(LABNET)                                           |,125                       |,009      |,125                     |13,155 |,000|
|-----|---------------------------------------------------------|---------------------------|----------|-------------------------|-------|----|
|4    |(Constant)                                               |-,046                      |,015      |                         |-3,012 |,003|
|     |---------------------------------------------------------|---------------------------|----------|-------------------------|-------|----|
|     |cage                                                     |-,131                      |,012      |-,176                    |-11,141|,000|
|     |---------------------------------------------------------|---------------------------|----------|-------------------------|-------|----|
|     |age2                                                     |,056                       |,005      |,093                     |11,492 |,000|
|     |---------------------------------------------------------|---------------------------|----------|-------------------------|-------|----|
|     |age3                                                     |,011                       |,003      |,053                     |3,257  |,001|
|     |---------------------------------------------------------|---------------------------|----------|-------------------------|-------|----|
|     |Geschlecht                                               |-,202                      |,014      |-,101                    |-14,785|,000|
|     |---------------------------------------------------------|---------------------------|----------|-------------------------|-------|----|
|     |VBIL1                                                    |-,007                      |,024      |-,003                    |-,280  |,780|
|     |---------------------------------------------------------|---------------------------|----------|-------------------------|-------|----|
|     |VBIL3                                                    |-,029                      |,019      |-,013                    |-1,479 |,139|
|     |---------------------------------------------------------|---------------------------|----------|-------------------------|-------|----|
|     |Zscore:  VATER TREIMANS STANDARD INT.OCC.PR.SCORE (IS88) |,024                       |,008      |,024                     |2,865  |,004|
|     |---------------------------------------------------------|---------------------------|----------|-------------------------|-------|----|
|     |MBIL1                                                    |,094                       |,024      |,043                     |3,957  |,000|
|     |---------------------------------------------------------|---------------------------|----------|-------------------------|-------|----|
|     |MBIL3                                                    |,022                       |,020      |,010                     |1,149  |,251|
|     |---------------------------------------------------------|---------------------------|----------|-------------------------|-------|----|
|     |Zscore:  MUTTER TREIMANS STANDARD INT.OCC.PR.SCORE (IS88)|-,014                      |,007      |-,014                    |-1,844 |,065|
|     |---------------------------------------------------------|---------------------------|----------|-------------------------|-------|----|
|     |BIL1                                                     |-,052                      |,018      |-,021                    |-2,904 |,004|
|     |---------------------------------------------------------|---------------------------|----------|-------------------------|-------|----|
|     |BIL3                                                     |,095                       |,017      |,042                     |5,615  |,000|
|     |---------------------------------------------------------|---------------------------|----------|-------------------------|-------|----|
|     |Zscore(SIOPS)                                            |,039                       |,009      |,039                     |4,235  |,000|
|     |---------------------------------------------------------|---------------------------|----------|-------------------------|-------|----|
|     |CEMPLST                                                  |,153                       |,025      |,061                     |6,226  |,000|
|     |---------------------------------------------------------|---------------------------|----------|-------------------------|-------|----|
|     |Zscore(LABNET)                                           |,123                       |,009      |,123                     |13,109 |,000|
|     |---------------------------------------------------------|---------------------------|----------|-------------------------|-------|----|
|     |CMDVISITS                                                |,016                       |,001      |,145                     |22,984 |,000|
|-----|---------------------------------------------------------|---------------------------|----------|-------------------------|-------|----|
|5    |(Constant)                                               |-,038                      |,015      |                         |-2,494 |,013|
|     |---------------------------------------------------------|---------------------------|----------|-------------------------|-------|----|
|     |cage                                                     |-,131                      |,012      |-,178                    |-11,219|,000|
|     |---------------------------------------------------------|---------------------------|----------|-------------------------|-------|----|
|     |age2                                                     |,056                       |,005      |,093                     |11,586 |,000|
|     |---------------------------------------------------------|---------------------------|----------|-------------------------|-------|----|
|     |age3                                                     |,011                       |,003      |,053                     |3,252  |,001|
|     |---------------------------------------------------------|---------------------------|----------|-------------------------|-------|----|
|     |Geschlecht                                               |-,202                      |,014      |-,101                    |-14,792|,000|
|     |---------------------------------------------------------|---------------------------|----------|-------------------------|-------|----|
|     |VBIL1                                                    |,001                       |,024      |,000                     |,030   |,976|
|     |---------------------------------------------------------|---------------------------|----------|-------------------------|-------|----|
|     |VBIL3                                                    |-,024                      |,019      |-,011                    |-1,248 |,212|
|     |---------------------------------------------------------|---------------------------|----------|-------------------------|-------|----|
|     |Zscore:  VATER TREIMANS STANDARD INT.OCC.PR.SCORE (IS88) |,018                       |,008      |,018                     |2,149  |,032|
|     |---------------------------------------------------------|---------------------------|----------|-------------------------|-------|----|
|     |MBIL1                                                    |,084                       |,024      |,039                     |3,536  |,000|
|     |---------------------------------------------------------|---------------------------|----------|-------------------------|-------|----|
|     |MBIL3                                                    |,021                       |,020      |,009                     |1,053  |,292|
|     |---------------------------------------------------------|---------------------------|----------|-------------------------|-------|----|
|     |Zscore:  MUTTER TREIMANS STANDARD INT.OCC.PR.SCORE (IS88)|-,012                      |,007      |-,012                    |-1,639 |,101|
|     |---------------------------------------------------------|---------------------------|----------|-------------------------|-------|----|
|     |BIL1                                                     |-,050                      |,018      |-,020                    |-2,768 |,006|
|     |---------------------------------------------------------|---------------------------|----------|-------------------------|-------|----|
|     |BIL3                                                     |,095                       |,017      |,042                     |5,606  |,000|
|     |---------------------------------------------------------|---------------------------|----------|-------------------------|-------|----|
|     |Zscore(SIOPS)                                            |,039                       |,009      |,039                     |4,245  |,000|
|     |---------------------------------------------------------|---------------------------|----------|-------------------------|-------|----|
|     |CEMPLST                                                  |,151                       |,025      |,060                     |6,141  |,000|
|     |---------------------------------------------------------|---------------------------|----------|-------------------------|-------|----|
|     |Zscore(LABNET)                                           |,123                       |,009      |,123                     |13,118 |,000|
|     |---------------------------------------------------------|---------------------------|----------|-------------------------|-------|----|
|     |CMDVISITS                                                |,016                       |,001      |,145                     |22,928 |,000|
|     |---------------------------------------------------------|---------------------------|----------|-------------------------|-------|----|
|     |singlemother0114                                         |-,086                      |,026      |-,021                    |-3,327 |,001|
|     |---------------------------------------------------------|---------------------------|----------|-------------------------|-------|----|
|     |singlemother15                                           |-,135                      |,039      |-,022                    |-3,424 |,001|
|-----|---------------------------------------------------------|---------------------------|----------|-------------------------|-------|----|
a. Dependent Variable: Zscore(GLS)


Excluded Variables(e)
|---------------------------------------------------------------|-------|------|----|-------------------|-----------------------|
|Model                                                          |Beta In|t     |Sig.|Partial Correlation|Collinearity Statistics|
|     |---------------------------------------------------------|       |      |    |                   |-----------------------|
|                                                               |       |      |    |                   |Tolerance              |
|-----|---------------------------------------------------------|-------|------|----|-------------------|-----------------------|
|1    |VBIL1                                                    |-,014a |-2,202|,028|-,014              |,980                   |
|     |---------------------------------------------------------|-------|------|----|-------------------|-----------------------|
|     |VBIL3                                                    |,026a  |3,867 |,000|,025               |,944                   |
|     |---------------------------------------------------------|-------|------|----|-------------------|-----------------------|
|     |Zscore:  VATER TREIMANS STANDARD INT.OCC.PR.SCORE (IS88) |,039a  |5,970 |,000|,038               |,989                   |
|     |---------------------------------------------------------|-------|------|----|-------------------|-----------------------|
|     |MBIL1                                                    |-,005a |-,726 |,468|-,005              |,983                   |
|     |---------------------------------------------------------|-------|------|----|-------------------|-----------------------|
|     |MBIL3                                                    |,026a  |3,832 |,000|,025               |,900                   |
|     |---------------------------------------------------------|-------|------|----|-------------------|-----------------------|
|     |Zscore:  MUTTER TREIMANS STANDARD INT.OCC.PR.SCORE (IS88)|,007a  |1,067 |,286|,007               |,942                   |
|     |---------------------------------------------------------|-------|------|----|-------------------|-----------------------|
|     |BIL1                                                     |-,069a |-9,722|,000|-,062              |,817                   |
|     |---------------------------------------------------------|-------|------|----|-------------------|-----------------------|
|     |BIL3                                                     |,109a  |16,479|,000|,106               |,930                   |
|     |---------------------------------------------------------|-------|------|----|-------------------|-----------------------|
|     |Zscore(SIOPS)                                            |,157a  |23,619|,000|,150               |,915                   |
|     |---------------------------------------------------------|-------|------|----|-------------------|-----------------------|
|     |CEMPLST                                                  |,179a  |23,904|,000|,152               |,721                   |
|     |---------------------------------------------------------|-------|------|----|-------------------|-----------------------|
|     |Zscore(LABNET)                                           |,204a  |28,477|,000|,180               |,778                   |
|     |---------------------------------------------------------|-------|------|----|-------------------|-----------------------|
|     |CMDVISITS                                                |,159a  |24,751|,000|,157               |,975                   |
|     |---------------------------------------------------------|-------|------|----|-------------------|-----------------------|
|     |singlemother0114                                         |-,028a |-4,356|,000|-,028              |,993                   |
|     |---------------------------------------------------------|-------|------|----|-------------------|-----------------------|
|     |singlemother15                                           |-,031a |-4,844|,000|-,031              |,999                   |
|-----|---------------------------------------------------------|-------|------|----|-------------------|-----------------------|
|2    |BIL1                                                     |-,067b |-9,092|,000|-,058              |,762                   |
|     |---------------------------------------------------------|-------|------|----|-------------------|-----------------------|
|     |BIL3                                                     |,106b  |15,444|,000|,099               |,858                   |
|     |---------------------------------------------------------|-------|------|----|-------------------|-----------------------|
|     |Zscore(SIOPS)                                            |,161b  |23,272|,000|,148               |,839                   |
|     |---------------------------------------------------------|-------|------|----|-------------------|-----------------------|
|     |CEMPLST                                                  |,180b  |23,951|,000|,152               |,713                   |
|     |---------------------------------------------------------|-------|------|----|-------------------|-----------------------|
|     |Zscore(LABNET)                                           |,204b  |28,036|,000|,178               |,749                   |
|     |---------------------------------------------------------|-------|------|----|-------------------|-----------------------|
|     |CMDVISITS                                                |,159b  |24,718|,000|,157               |,975                   |
|     |---------------------------------------------------------|-------|------|----|-------------------|-----------------------|
|     |singlemother0114                                         |-,024b |-3,716|,000|-,024              |,978                   |
|     |---------------------------------------------------------|-------|------|----|-------------------|-----------------------|
|     |singlemother15                                           |-,026b |-4,023|,000|-,026              |,973                   |
|-----|---------------------------------------------------------|-------|------|----|-------------------|-----------------------|
|3    |CMDVISITS                                                |,145c  |22,984|,000|,146               |,967                   |
|     |---------------------------------------------------------|-------|------|----|-------------------|-----------------------|
|     |singlemother0114                                         |-,022c |-3,501|,000|-,023              |,978                   |
|     |---------------------------------------------------------|-------|------|----|-------------------|-----------------------|
|     |singlemother15                                           |-,021c |-3,223|,001|-,021              |,971                   |
|-----|---------------------------------------------------------|-------|------|----|-------------------|-----------------------|
|4    |singlemother0114                                         |-,020d |-3,134|,002|-,020              |,977                   |
|     |---------------------------------------------------------|-------|------|----|-------------------|-----------------------|
|     |singlemother15                                           |-,020d |-3,237|,001|-,021              |,971                   |
|-----|---------------------------------------------------------|-------|------|----|-------------------|-----------------------|
a. Predictors in the Model: (Constant), Geschlecht, cage, age2, age3
b. Predictors in the Model: (Constant), Geschlecht, cage, age2, age3, Zscore:  VATER TREIMANS STANDARD INT.OCC.PR.SCORE (IS88), MBIL3, Zscore:  MUTTER TREIMANS STANDARD INT.OCC.PR.SCORE (IS88), VBIL1, VBIL3, MBIL1
c. Predictors in the Model: (Constant), Geschlecht, cage, age2, age3, Zscore:  VATER TREIMANS STANDARD INT.OCC.PR.SCORE (IS88), MBIL3, Zscore:  MUTTER TREIMANS STANDARD INT.OCC.PR.SCORE (IS88), VBIL1, VBIL3, MBIL1, BIL3, BIL1, Zscore(SIOPS), Zscore(LABNET), CEMPLST
d. Predictors in the Model: (Constant), Geschlecht, cage, age2, age3, Zscore:  VATER TREIMANS STANDARD INT.OCC.PR.SCORE (IS88), MBIL3, Zscore:  MUTTER TREIMANS STANDARD INT.OCC.PR.SCORE (IS88), VBIL1, VBIL3, MBIL1, BIL3, BIL1, Zscore(SIOPS), Zscore(LABNET), CEMPLST, CMDVISITS
e. Dependent Variable: Zscore(GLS)


Regression


Variables Entered/Removed(b)
|-----|-----------------------------------------------------------------------------------------------------------------------------------------------|-----------------|------|
|Model|Variables Entered                                                                                                                              |Variables Removed|Method|
|-----|-----------------------------------------------------------------------------------------------------------------------------------------------|-----------------|------|
|1    |Geschlecht, cage, age2, age3                                                                                                                   |.                |Enter |
|-----|-----------------------------------------------------------------------------------------------------------------------------------------------|-----------------|------|
|2    |Zscore:  VATER TREIMANS STANDARD INT.OCC.PR.SCORE (IS88), MBIL3, Zscore:  MUTTER TREIMANS STANDARD INT.OCC.PR.SCORE (IS88), VBIL1, VBIL3, MBIL1|.                |Enter |
|-----|-----------------------------------------------------------------------------------------------------------------------------------------------|-----------------|------|
|3    |BIL3, BIL1, Zscore(SIOPS), Zscore(LABNET), CEMPLST                                                                                             |.                |Enter |
|-----|-----------------------------------------------------------------------------------------------------------------------------------------------|-----------------|------|
|4    |CMDVISITSa                                                                                                                                     |.                |Enter |
|-----|-----------------------------------------------------------------------------------------------------------------------------------------------|-----------------|------|
|5    |CFRNDS, CVISFAM, CDIVORCED, CVISFRND, CPART                                                                                                    |.                |Enter |
|-----|-----------------------------------------------------------------------------------------------------------------------------------------------|-----------------|------|
|6    |singlemother0114, singlemother15                                                                                                               |.                |Enter |
|-----|-----------------------------------------------------------------------------------------------------------------------------------------------|-----------------|------|
a. All requested variables entered.
b. Dependent Variable: Zscore(GLS)


Model Summary
|-----|-----|--------|-----------------|--------------------------|--------------------------------------------------|
|Model|R    |R Square|Adjusted R Square|Std. Error of the Estimate|Change Statistics                                 |
|     |     |        |                 |                          |-----------------|--------|---|-----|-------------|
|     |     |        |                 |                          |R Square Change  |F Change|df1|df2  |Sig. F Change|
|-----|-----|--------|-----------------|--------------------------|-----------------|--------|---|-----|-------------|
|1    |,079a|,006    |,006             |,99693734                 |,006             |38,109  |4  |24118|,000         |
|-----|-----|--------|-----------------|--------------------------|-----------------|--------|---|-----|-------------|
|2    |,092b|,008    |,008             |,99595700                 |,002             |8,917   |6  |24112|,000         |
|-----|-----|--------|-----------------|--------------------------|-----------------|--------|---|-----|-------------|
|3    |,218c|,047    |,047             |,97633631                 |,039             |196,772 |5  |24107|,000         |
|-----|-----|--------|-----------------|--------------------------|-----------------|--------|---|-----|-------------|
|4    |,260d|,068    |,067             |,96583078                 |,020             |528,285 |1  |24106|,000         |
|-----|-----|--------|-----------------|--------------------------|-----------------|--------|---|-----|-------------|
|5    |,324e|,105    |,104             |,94645604                 |,037             |200,408 |5  |24101|,000         |
|-----|-----|--------|-----------------|--------------------------|-----------------|--------|---|-----|-------------|
|6    |,325f|,106    |,105             |,94621173                 |,001             |7,224   |2  |24099|,001         |
|-----|-----|--------|-----------------|--------------------------|-----------------|--------|---|-----|-------------|
a. Predictors: (Constant), Geschlecht, cage, age2, age3
b. Predictors: (Constant), Geschlecht, cage, age2, age3, Zscore:  VATER TREIMANS STANDARD INT.OCC.PR.SCORE (IS88), MBIL3, Zscore:  MUTTER TREIMANS STANDARD INT.OCC.PR.SCORE (IS88), VBIL1, VBIL3, MBIL1
c. Predictors: (Constant), Geschlecht, cage, age2, age3, Zscore:  VATER TREIMANS STANDARD INT.OCC.PR.SCORE (IS88), MBIL3, Zscore:  MUTTER TREIMANS STANDARD INT.OCC.PR.SCORE (IS88), VBIL1, VBIL3, MBIL1, BIL3, BIL1, Zscore(SIOPS), Zscore(LABNET), CEMPLST
d. Predictors: (Constant), Geschlecht, cage, age2, age3, Zscore:  VATER TREIMANS STANDARD INT.OCC.PR.SCORE (IS88), MBIL3, Zscore:  MUTTER TREIMANS STANDARD INT.OCC.PR.SCORE (IS88), VBIL1, VBIL3, MBIL1, BIL3, BIL1, Zscore(SIOPS), Zscore(LABNET), CEMPLST, CMDVISITS
e. Predictors: (Constant), Geschlecht, cage, age2, age3, Zscore:  VATER TREIMANS STANDARD INT.OCC.PR.SCORE (IS88), MBIL3, Zscore:  MUTTER TREIMANS STANDARD INT.OCC.PR.SCORE (IS88), VBIL1, VBIL3, MBIL1, BIL3, BIL1, Zscore(SIOPS), Zscore(LABNET), CEMPLST, CMDVISITS, CFRNDS, CVISFAM, CDIVORCED, CVISFRND, CPART
f. Predictors: (Constant), Geschlecht, cage, age2, age3, Zscore:  VATER TREIMANS STANDARD INT.OCC.PR.SCORE (IS88), MBIL3, Zscore:  MUTTER TREIMANS STANDARD INT.OCC.PR.SCORE (IS88), VBIL1, VBIL3, MBIL1, BIL3, BIL1, Zscore(SIOPS), Zscore(LABNET), CEMPLST, CMDVISITS, CFRNDS, CVISFAM, CDIVORCED, CVISFRND, CPART, singlemother0114, singlemother15


ANOVA(g)
|----------------|--------------|-----|-----------|-------|-----|
|Model           |Sum of Squares|df   |Mean Square|F      |Sig. |
|-----|----------|--------------|-----|-----------|-------|-----|
|1    |Regression|151,504       |4    |37,876     |38,109 |,000a|
|     |----------|--------------|-----|-----------|-------|-----|
|     |Residual  |23970,496     |24118|,994       |       |     |
|     |----------|--------------|-----|-----------|-------|-----|
|     |Total     |24122,000     |24122|           |       |     |
|-----|----------|--------------|-----|-----------|-------|-----|
|2    |Regression|204,576       |10   |20,458     |20,624 |,000b|
|     |----------|--------------|-----|-----------|-------|-----|
|     |Residual  |23917,424     |24112|,992       |       |     |
|     |----------|--------------|-----|-----------|-------|-----|
|     |Total     |24122,000     |24122|           |       |     |
|-----|----------|--------------|-----|-----------|-------|-----|
|3    |Regression|1142,422      |15   |76,161     |79,898 |,000c|
|     |----------|--------------|-----|-----------|-------|-----|
|     |Residual  |22979,578     |24107|,953       |       |     |
|     |----------|--------------|-----|-----------|-------|-----|
|     |Total     |24122,000     |24122|           |       |     |
|-----|----------|--------------|-----|-----------|-------|-----|
|4    |Regression|1635,222      |16   |102,201    |109,561|,000d|
|     |----------|--------------|-----|-----------|-------|-----|
|     |Residual  |22486,778     |24106|,933       |       |     |
|     |----------|--------------|-----|-----------|-------|-----|
|     |Total     |24122,000     |24122|           |       |     |
|-----|----------|--------------|-----|-----------|-------|-----|
|5    |Regression|2532,830      |21   |120,611    |134,644|,000e|
|     |----------|--------------|-----|-----------|-------|-----|
|     |Residual  |21589,170     |24101|,896       |       |     |
|     |----------|--------------|-----|-----------|-------|-----|
|     |Total     |24122,000     |24122|           |       |     |
|-----|----------|--------------|-----|-----------|-------|-----|
|6    |Regression|2545,764      |23   |110,685    |123,627|,000f|
|     |----------|--------------|-----|-----------|-------|-----|
|     |Residual  |21576,236     |24099|,895       |       |     |
|     |----------|--------------|-----|-----------|-------|-----|
|     |Total     |24122,000     |24122|           |       |     |
|-----|----------|--------------|-----|-----------|-------|-----|
a. Predictors: (Constant), Geschlecht, cage, age2, age3
b. Predictors: (Constant), Geschlecht, cage, age2, age3, Zscore:  VATER TREIMANS STANDARD INT.OCC.PR.SCORE (IS88), MBIL3, Zscore:  MUTTER TREIMANS STANDARD INT.OCC.PR.SCORE (IS88), VBIL1, VBIL3, MBIL1
c. Predictors: (Constant), Geschlecht, cage, age2, age3, Zscore:  VATER TREIMANS STANDARD INT.OCC.PR.SCORE (IS88), MBIL3, Zscore:  MUTTER TREIMANS STANDARD INT.OCC.PR.SCORE (IS88), VBIL1, VBIL3, MBIL1, BIL3, BIL1, Zscore(SIOPS), Zscore(LABNET), CEMPLST
d. Predictors: (Constant), Geschlecht, cage, age2, age3, Zscore:  VATER TREIMANS STANDARD INT.OCC.PR.SCORE (IS88), MBIL3, Zscore:  MUTTER TREIMANS STANDARD INT.OCC.PR.SCORE (IS88), VBIL1, VBIL3, MBIL1, BIL3, BIL1, Zscore(SIOPS), Zscore(LABNET), CEMPLST, CMDVISITS
e. Predictors: (Constant), Geschlecht, cage, age2, age3, Zscore:  VATER TREIMANS STANDARD INT.OCC.PR.SCORE (IS88), MBIL3, Zscore:  MUTTER TREIMANS STANDARD INT.OCC.PR.SCORE (IS88), VBIL1, VBIL3, MBIL1, BIL3, BIL1, Zscore(SIOPS), Zscore(LABNET), CEMPLST, CMDVISITS, CFRNDS, CVISFAM, CDIVORCED, CVISFRND, CPART
f. Predictors: (Constant), Geschlecht, cage, age2, age3, Zscore:  VATER TREIMANS STANDARD INT.OCC.PR.SCORE (IS88), MBIL3, Zscore:  MUTTER TREIMANS STANDARD INT.OCC.PR.SCORE (IS88), VBIL1, VBIL3, MBIL1, BIL3, BIL1, Zscore(SIOPS), Zscore(LABNET), CEMPLST, CMDVISITS, CFRNDS, CVISFAM, CDIVORCED, CVISFRND, CPART, singlemother0114, singlemother15
g. Dependent Variable: Zscore(GLS)


Coefficients(a)
|---------------------------------------------------------------|--------------------------------------|-------------------------|-------|----|
|Model                                                          |Unstandardized Coefficients           |Standardized Coefficients|t      |Sig.|
|     |---------------------------------------------------------|---------------------------|----------|-------------------------|       |    |
|                                                               |B                          |Std. Error|Beta                     |       |    |
|-----|---------------------------------------------------------|---------------------------|----------|-------------------------|-------|----|
|1    |(Constant)                                               |,006                       |,012      |                         |,532   |,594|
|     |---------------------------------------------------------|---------------------------|----------|-------------------------|-------|----|
|     |cage                                                     |-,093                      |,012      |-,125                    |-8,049 |,000|
|     |---------------------------------------------------------|---------------------------|----------|-------------------------|-------|----|
|     |age2                                                     |,007                       |,004      |,011                     |1,514  |,130|
|     |---------------------------------------------------------|---------------------------|----------|-------------------------|-------|----|
|     |age3                                                     |,012                       |,003      |,062                     |3,828  |,000|
|     |---------------------------------------------------------|---------------------------|----------|-------------------------|-------|----|
|     |Geschlecht                                               |-,045                      |,013      |-,023                    |-3,526 |,000|
|-----|---------------------------------------------------------|---------------------------|----------|-------------------------|-------|----|
|2    |(Constant)                                               |-,018                      |,015      |                         |-1,207 |,228|
|     |---------------------------------------------------------|---------------------------|----------|-------------------------|-------|----|
|     |cage                                                     |-,091                      |,012      |-,122                    |-7,648 |,000|
|     |---------------------------------------------------------|---------------------------|----------|-------------------------|-------|----|
|     |age2                                                     |,005                       |,004      |,008                     |1,120  |,263|
|     |---------------------------------------------------------|---------------------------|----------|-------------------------|-------|----|
|     |age3                                                     |,013                       |,003      |,066                     |4,034  |,000|
|     |---------------------------------------------------------|---------------------------|----------|-------------------------|-------|----|
|     |Geschlecht                                               |-,047                      |,013      |-,023                    |-3,652 |,000|
|     |---------------------------------------------------------|---------------------------|----------|-------------------------|-------|----|
|     |VBIL1                                                    |-,026                      |,025      |-,012                    |-1,049 |,294|
|     |---------------------------------------------------------|---------------------------|----------|-------------------------|-------|----|
|     |VBIL3                                                    |,003                       |,020      |,002                     |,169   |,866|
|     |---------------------------------------------------------|---------------------------|----------|-------------------------|-------|----|
|     |Zscore:  VATER TREIMANS STANDARD INT.OCC.PR.SCORE (IS88) |,045                       |,008      |,045                     |5,345  |,000|
|     |---------------------------------------------------------|---------------------------|----------|-------------------------|-------|----|
|     |MBIL1                                                    |,067                       |,024      |,031                     |2,757  |,006|
|     |---------------------------------------------------------|---------------------------|----------|-------------------------|-------|----|
|     |MBIL3                                                    |,051                       |,020      |,023                     |2,527  |,012|
|     |---------------------------------------------------------|---------------------------|----------|-------------------------|-------|----|
|     |Zscore:  MUTTER TREIMANS STANDARD INT.OCC.PR.SCORE (IS88)|-,016                      |,008      |-,016                    |-2,020 |,043|
|-----|---------------------------------------------------------|---------------------------|----------|-------------------------|-------|----|
|3    |(Constant)                                               |-,063                      |,015      |                         |-4,068 |,000|
|     |---------------------------------------------------------|---------------------------|----------|-------------------------|-------|----|
|     |cage                                                     |-,144                      |,012      |-,195                    |-12,202|,000|
|     |---------------------------------------------------------|---------------------------|----------|-------------------------|-------|----|
|     |age2                                                     |,058                       |,005      |,097                     |11,883 |,000|
|     |---------------------------------------------------------|---------------------------|----------|-------------------------|-------|----|
|     |age3                                                     |,010                       |,003      |,050                     |3,033  |,002|
|     |---------------------------------------------------------|---------------------------|----------|-------------------------|-------|----|
|     |Geschlecht                                               |-,183                      |,014      |-,091                    |-13,255|,000|
|     |---------------------------------------------------------|---------------------------|----------|-------------------------|-------|----|
|     |VBIL1                                                    |-,005                      |,024      |-,002                    |-,213  |,831|
|     |---------------------------------------------------------|---------------------------|----------|-------------------------|-------|----|
|     |VBIL3                                                    |-,028                      |,020      |-,013                    |-1,432 |,152|
|     |---------------------------------------------------------|---------------------------|----------|-------------------------|-------|----|
|     |Zscore:  VATER TREIMANS STANDARD INT.OCC.PR.SCORE (IS88) |,023                       |,008      |,023                     |2,780  |,005|
|     |---------------------------------------------------------|---------------------------|----------|-------------------------|-------|----|
|     |MBIL1                                                    |,100                       |,024      |,046                     |4,152  |,000|
|     |---------------------------------------------------------|---------------------------|----------|-------------------------|-------|----|
|     |MBIL3                                                    |,027                       |,020      |,012                     |1,359  |,174|
|     |---------------------------------------------------------|---------------------------|----------|-------------------------|-------|----|
|     |Zscore:  MUTTER TREIMANS STANDARD INT.OCC.PR.SCORE (IS88)|-,012                      |,008      |-,012                    |-1,599 |,110|
|     |---------------------------------------------------------|---------------------------|----------|-------------------------|-------|----|
|     |BIL1                                                     |-,059                      |,018      |-,024                    |-3,262 |,001|
|     |---------------------------------------------------------|---------------------------|----------|-------------------------|-------|----|
|     |BIL3                                                     |,099                       |,017      |,044                     |5,779  |,000|
|     |---------------------------------------------------------|---------------------------|----------|-------------------------|-------|----|
|     |Zscore(SIOPS)                                            |,037                       |,009      |,037                     |3,924  |,000|
|     |---------------------------------------------------------|---------------------------|----------|-------------------------|-------|----|
|     |CEMPLST                                                  |,188                       |,025      |,075                     |7,581  |,000|
|     |---------------------------------------------------------|---------------------------|----------|-------------------------|-------|----|
|     |Zscore(LABNET)                                           |,125                       |,009      |,125                     |13,155 |,000|
|-----|---------------------------------------------------------|---------------------------|----------|-------------------------|-------|----|
|4    |(Constant)                                               |-,046                      |,015      |                         |-3,012 |,003|
|     |---------------------------------------------------------|---------------------------|----------|-------------------------|-------|----|
|     |cage                                                     |-,131                      |,012      |-,176                    |-11,141|,000|
|     |---------------------------------------------------------|---------------------------|----------|-------------------------|-------|----|
|     |age2                                                     |,056                       |,005      |,093                     |11,492 |,000|
|     |---------------------------------------------------------|---------------------------|----------|-------------------------|-------|----|
|     |age3                                                     |,011                       |,003      |,053                     |3,257  |,001|
|     |---------------------------------------------------------|---------------------------|----------|-------------------------|-------|----|
|     |Geschlecht                                               |-,202                      |,014      |-,101                    |-14,785|,000|
|     |---------------------------------------------------------|---------------------------|----------|-------------------------|-------|----|
|     |VBIL1                                                    |-,007                      |,024      |-,003                    |-,280  |,780|
|     |---------------------------------------------------------|---------------------------|----------|-------------------------|-------|----|
|     |VBIL3                                                    |-,029                      |,019      |-,013                    |-1,479 |,139|
|     |---------------------------------------------------------|---------------------------|----------|-------------------------|-------|----|
|     |Zscore:  VATER TREIMANS STANDARD INT.OCC.PR.SCORE (IS88) |,024                       |,008      |,024                     |2,865  |,004|
|     |---------------------------------------------------------|---------------------------|----------|-------------------------|-------|----|
|     |MBIL1                                                    |,094                       |,024      |,043                     |3,957  |,000|
|     |---------------------------------------------------------|---------------------------|----------|-------------------------|-------|----|
|     |MBIL3                                                    |,022                       |,020      |,010                     |1,149  |,251|
|     |---------------------------------------------------------|---------------------------|----------|-------------------------|-------|----|
|     |Zscore:  MUTTER TREIMANS STANDARD INT.OCC.PR.SCORE (IS88)|-,014                      |,007      |-,014                    |-1,844 |,065|
|     |---------------------------------------------------------|---------------------------|----------|-------------------------|-------|----|
|     |BIL1                                                     |-,052                      |,018      |-,021                    |-2,904 |,004|
|     |---------------------------------------------------------|---------------------------|----------|-------------------------|-------|----|
|     |BIL3                                                     |,095                       |,017      |,042                     |5,615  |,000|
|     |---------------------------------------------------------|---------------------------|----------|-------------------------|-------|----|
|     |Zscore(SIOPS)                                            |,039                       |,009      |,039                     |4,235  |,000|
|     |---------------------------------------------------------|---------------------------|----------|-------------------------|-------|----|
|     |CEMPLST                                                  |,153                       |,025      |,061                     |6,226  |,000|
|     |---------------------------------------------------------|---------------------------|----------|-------------------------|-------|----|
|     |Zscore(LABNET)                                           |,123                       |,009      |,123                     |13,109 |,000|
|     |---------------------------------------------------------|---------------------------|----------|-------------------------|-------|----|
|     |CMDVISITS                                                |,016                       |,001      |,145                     |22,984 |,000|
|-----|---------------------------------------------------------|---------------------------|----------|-------------------------|-------|----|
|5    |(Constant)                                               |-,110                      |,016      |                         |-7,012 |,000|
|     |---------------------------------------------------------|---------------------------|----------|-------------------------|-------|----|
|     |cage                                                     |-,125                      |,012      |-,169                    |-10,602|,000|
|     |---------------------------------------------------------|---------------------------|----------|-------------------------|-------|----|
|     |age2                                                     |,094                       |,005      |,157                     |18,140 |,000|
|     |---------------------------------------------------------|---------------------------|----------|-------------------------|-------|----|
|     |age3                                                     |-,005                      |,003      |-,026                    |-1,570 |,116|
|     |---------------------------------------------------------|---------------------------|----------|-------------------------|-------|----|
|     |Geschlecht                                               |-,194                      |,013      |-,097                    |-14,387|,000|
|     |---------------------------------------------------------|---------------------------|----------|-------------------------|-------|----|
|     |VBIL1                                                    |-,002                      |,023      |-,001                    |-,092  |,927|
|     |---------------------------------------------------------|---------------------------|----------|-------------------------|-------|----|
|     |VBIL3                                                    |-,038                      |,019      |-,017                    |-2,003 |,045|
|     |---------------------------------------------------------|---------------------------|----------|-------------------------|-------|----|
|     |Zscore:  VATER TREIMANS STANDARD INT.OCC.PR.SCORE (IS88) |,026                       |,008      |,026                     |3,186  |,001|
|     |---------------------------------------------------------|---------------------------|----------|-------------------------|-------|----|
|     |MBIL1                                                    |,084                       |,023      |,039                     |3,626  |,000|
|     |---------------------------------------------------------|---------------------------|----------|-------------------------|-------|----|
|     |MBIL3                                                    |,019                       |,019      |,008                     |,978   |,328|
|     |---------------------------------------------------------|---------------------------|----------|-------------------------|-------|----|
|     |Zscore:  MUTTER TREIMANS STANDARD INT.OCC.PR.SCORE (IS88)|-,009                      |,007      |-,009                    |-1,229 |,219|
|     |---------------------------------------------------------|---------------------------|----------|-------------------------|-------|----|
|     |BIL1                                                     |-,052                      |,018      |-,021                    |-2,969 |,003|
|     |---------------------------------------------------------|---------------------------|----------|-------------------------|-------|----|
|     |BIL3                                                     |,090                       |,017      |,040                     |5,411  |,000|
|     |---------------------------------------------------------|---------------------------|----------|-------------------------|-------|----|
|     |Zscore(SIOPS)                                            |,039                       |,009      |,039                     |4,347  |,000|
|     |---------------------------------------------------------|---------------------------|----------|-------------------------|-------|----|
|     |CEMPLST                                                  |,168                       |,024      |,067                     |6,958  |,000|
|     |---------------------------------------------------------|---------------------------|----------|-------------------------|-------|----|
|     |Zscore(LABNET)                                           |,108                       |,009      |,108                     |11,763 |,000|
|     |---------------------------------------------------------|---------------------------|----------|-------------------------|-------|----|
|     |CMDVISITS                                                |,016                       |,001      |,142                     |22,839 |,000|
|     |---------------------------------------------------------|---------------------------|----------|-------------------------|-------|----|
|     |CFRNDS                                                   |,025                       |,002      |,073                     |11,581 |,000|
|     |---------------------------------------------------------|---------------------------|----------|-------------------------|-------|----|
|     |CVISFRND                                                 |,115                       |,010      |,076                     |11,148 |,000|
|     |---------------------------------------------------------|---------------------------|----------|-------------------------|-------|----|
|     |CVISFAM                                                  |,043                       |,009      |,030                     |4,682  |,000|
|     |---------------------------------------------------------|---------------------------|----------|-------------------------|-------|----|
|     |CPART                                                    |,380                       |,018      |,176                     |21,232 |,000|
|     |---------------------------------------------------------|---------------------------|----------|-------------------------|-------|----|
|     |CDIVORCED                                                |-,405                      |,059      |-,044                    |-6,878 |,000|
|-----|---------------------------------------------------------|---------------------------|----------|-------------------------|-------|----|
|6    |(Constant)                                               |-,103                      |,016      |                         |-6,565 |,000|
|     |---------------------------------------------------------|---------------------------|----------|-------------------------|-------|----|
|     |cage                                                     |-,126                      |,012      |-,170                    |-10,664|,000|
|     |---------------------------------------------------------|---------------------------|----------|-------------------------|-------|----|
|     |age2                                                     |,095                       |,005      |,158                     |18,192 |,000|
[truncated: 1,178,634 more chars]
