# Supplementary material for: Growing up with a single mother and life satisfaction in adulthood: A test of mediating and moderating factors
Source: PLoS One. 2017 Jun 15;12(6):e0179639. doi: 10.1371/journal.pone.0179639 (PMC5472317; doi:10.1371/journal.pone.0179639)
Supplement: S1 File — Those not using SPSS or stata may check the included output-file. (ZIP) [file pone.0179639.s003.zip › generate data set.sps]

                                                         
                                                                                        
set compression on.
set header off.  

define !pathin()  "INSERT PATH TO SOEP DATA HERE\" !enddefine. 
define !pathout() "INSERT PATH TO YOUR WORKING DIRECTORY HERE\" !enddefine. 

* ----------------[ automatically pull PPFAD ]----------------- *.

get  file = !pathin+'ppfad.sav' 
    /keep = hhnr    persnr  sex     gebjahr psample 
	    ahhnr   bhhnr   bahhnr bbhhnr bchhnr bdhhnr chhnr   dhhnr   ehhnr   fhhnr   ghhnr  
	    hhhnr   ihhnr   jhhnr   khhnr   lhhnr   mhhnr   nhhnr   ohhnr  
	    phhnr   qhhnr   rhhnr   shhnr   thhnr   uhhnr   vhhnr   whhnr  
	    xhhnr   yhhnr   zhhnr   
	    anetto  bnetto  banetto bbnetto bcnetto bdnetto cnetto  dnetto  enetto  fnetto  gnetto 
	    hnetto  inetto  jnetto  knetto  lnetto  mnetto  nnetto  onetto 
	    pnetto  qnetto  rnetto  snetto  tnetto  unetto  vnetto  wnetto 
	    xnetto  ynetto  znetto  
	    apop    bpop    bapop bbpop bcpop bdpop cpop    dpop    epop    fpop    gpop   
	    hpop    ipop    jpop    kpop    lpop    mpop    npop    opop   
	    ppop    qpop    rpop    spop    tpop    upop    vpop    wpop   
	    xpop    ypop    zpop
	   GSAMPREG HSAMPREG ISAMPREG JSAMPREG KSAMPREG LSAMPREG 
    MSAMPREG PSAMPREG QSAMPREG RSAMPREG SSAMPREG TSAMPREG 
    USAMPREG vSAMPREG WSAMPREG XSAMPREG YSAMPREG ZSAMPREG 
    BASAMPREG BBSAMPREG BCSAMPREG BDSAMPREG .

* --------------[ balanced / unbalanced design ]--------------- *.

select if ( ( anetto ge 10 and anetto lt 20 ) or ( bnetto ge 10 and bnetto lt 20 ) or 
            ( banetto ge 10 and banetto lt 20 ) or ( cnetto ge 10 and cnetto lt 20 ) or 
            ( dnetto ge 10 and dnetto lt 20 ) or ( enetto ge 10 and enetto lt 20 ) or 
            ( fnetto ge 10 and fnetto lt 20 ) or ( gnetto ge 10 and gnetto lt 20 ) or 
            ( hnetto ge 10 and hnetto lt 20 ) or ( inetto ge 10 and inetto lt 20 ) or 
            ( jnetto ge 10 and jnetto lt 20 ) or ( knetto ge 10 and knetto lt 20 ) or 
            ( lnetto ge 10 and lnetto lt 20 ) or ( mnetto ge 10 and mnetto lt 20 ) or 
            ( nnetto ge 10 and nnetto lt 20 ) or ( onetto ge 10 and onetto lt 20 ) or 
            ( pnetto ge 10 and pnetto lt 20 ) or ( qnetto ge 10 and qnetto lt 20 ) or 
            ( rnetto ge 10 and rnetto lt 20 ) or ( snetto ge 10 and snetto lt 20 ) or 
            ( tnetto ge 10 and tnetto lt 20 ) or ( unetto ge 10 and unetto lt 20 ) or 
            ( vnetto ge 10 and vnetto lt 20 ) or ( wnetto ge 10 and wnetto lt 20 ) or 
            ( xnetto ge 10 and xnetto lt 20 ) or ( ynetto ge 10 and ynetto lt 20 ) or 
            ( znetto ge 10 and znetto lt 20 ) or ( bbnetto ge 10 and bbnetto lt 20 ) or
           ( bcnetto ge 10 and bcnetto lt 20) or ( bdnetto ge 10 and bdnetto lt 20) ).

* -----------------[ private housholds only.]------------------ *.

select if ( ( apop eq 1 or apop eq 2 ) or ( bpop eq 1 or bpop eq 2 ) or
            ( bapop eq 1 or bapop eq 2 ) or ( cpop eq 1 or cpop eq 2 ) or
            ( dpop eq 1 or dpop eq 2 ) or ( epop eq 1 or epop eq 2 ) or
            ( fpop eq 1 or fpop eq 2 ) or ( gpop eq 1 or gpop eq 2 ) or
            ( hpop eq 1 or hpop eq 2 ) or ( ipop eq 1 or ipop eq 2 ) or
            ( jpop eq 1 or jpop eq 2 ) or ( kpop eq 1 or kpop eq 2 ) or
            ( lpop eq 1 or lpop eq 2 ) or ( mpop eq 1 or mpop eq 2 ) or
            ( npop eq 1 or npop eq 2 ) or ( opop eq 1 or opop eq 2 ) or
            ( ppop eq 1 or ppop eq 2 ) or ( qpop eq 1 or qpop eq 2 ) or
            ( rpop eq 1 or rpop eq 2 ) or ( spop eq 1 or spop eq 2 ) or
            ( tpop eq 1 or tpop eq 2 ) or ( upop eq 1 or upop eq 2 ) or
            ( vpop eq 1 or vpop eq 2 ) or ( wpop eq 1 or wpop eq 2 ) or
            ( xpop eq 1 or xpop eq 2 ) or ( ypop eq 1 or ypop eq 2 ) or
            ( zpop eq 1 or zpop eq 2 ) or ( bbpop eq 1 or bbpop eq 2 ) or
            ( bcpop eq 1 or bcpop eq 2 ) or ( bdpop eq 1 or bdpop eq 2 ) ).

* -----------------------[ sort ppfad ]------------------------ *.

sort cases by persnr.
save outfile = !pathout+'ppfad.sav'.

* -----------------[ automatically pull phrf ]----------------- *.

get  file = !pathin+'phrf.sav'
    /keep = hhnr    persnr  prgroup 
	    aphrf   bphrf   baphrf bbphrf bcphrf bdphrf cphrf   dphrf   ephrf   fphrf   gphrf  
	    hphrf   iphrf   jphrf   kphrf   lphrf   mphrf   nphrf   ophrf  
	    pphrf   qphrf   rphrf   sphrf   tphrf   uphrf   vphrf   wphrf  
	    xphrf   yphrf   zphrf .

sort cases by persnr.
save outfile = !pathout+'phrf.sav'.

* --------------[ automatically create pmaster ]--------------- *.

match files file  = !pathout+'ppfad.sav'
           /table = !pathout+'phrf.sav'
           /by      persnr.
 
save output = !pathout+'pmaster.sav' .

* -------------------------( pull QP )------------------------- *.

get  file = !pathin+'qpequiv.sav'
    /keep = hhnr    qhhnr   persnr  
	    P1110100 M1112600 M1112700 D1110900 I1110200 .

sort cases by persnr.
save outfile = !pathout+'qpequiv.sav' .

* -------------------------( pull RP )------------------------- *.

get  file = !pathin+'rpequiv.sav'
    /keep = hhnr    rhhnr   persnr  
	    P1110101 M1112601 M1112701 D1110901 I1110201 .

sort cases by persnr.
save outfile = !pathout+'rpequiv.sav' .

* -------------------------( pull SP )------------------------- *.

get  file = !pathin+'spequiv.sav'
    /keep = hhnr    shhnr   persnr  
	    P1110102 M1112602 M1112702 D1110902 I1110202 .

sort cases by persnr.
save outfile = !pathout+'spequiv.sav' .

* -------------------------( pull TP )------------------------- *.

get  file = !pathin+'tpequiv.sav'
    /keep = hhnr    thhnr   persnr  
	    P1110103 M1112603 M1112703 D1110903 I1110203 .

sort cases by persnr.
save outfile = !pathout+'tpequiv.sav' .

* -------------------------( pull UP )------------------------- *.

get  file = !pathin+'upequiv.sav'
    /keep = hhnr    uhhnr   persnr  
	    P1110104 M1112604 M1112704 D1110904 I1110204 .

sort cases by persnr.
save outfile = !pathout+'upequiv.sav' .

* -------------------------( pull VP )------------------------- *.

get  file = !pathin+'vpequiv.sav'
    /keep = hhnr    vhhnr   persnr  
	    P1110105 M1112605 M1112705 D1110905 I1110205 .

sort cases by persnr.
save outfile = !pathout+'vpequiv.sav' .

* -------------------------( pull WP )------------------------- *.

get  file = !pathin+'wpequiv.sav'
    /keep = hhnr    whhnr   persnr  
	    P1110106 M1112606 M1112706 D1110906 I1110206 .

sort cases by persnr.
save outfile = !pathout+'wpequiv.sav' .

* -------------------------( pull XP )------------------------- *.

get  file = !pathin+'xpequiv.sav'
    /keep = hhnr    xhhnr   persnr  
	    P1110107 M1112607 M1112707 D1110907 I1110207 .

sort cases by persnr.
save outfile = !pathout+'xpequiv.sav' .

* -------------------------( pull YP )------------------------- *.

get  file = !pathin+'ypequiv.sav'
    /keep = hhnr    yhhnr   persnr  
	    P1110108 M1112608 M1112708 D1110908 I1110208 .

sort cases by persnr.
save outfile = !pathout+'ypequiv.sav' .

* -------------------------( pull ZP )------------------------- *.

get  file = !pathin+'zpequiv.sav'
    /keep = hhnr    zhhnr   persnr  
	    P1110109 M1112609 M1112709 D1110909 I1110209 .

sort cases by persnr.
save outfile = !pathout+'zpequiv.sav' .

* ------------------------( pull BAP )------------------------- *.

get  file = !pathin+'bapequiv.sav'
    /keep = hhnr    bahhnr  persnr  
	    P1110110 M1112610 M1112710 D1110910 I1110210 .

sort cases by persnr.
save outfile = !pathout+'bapequiv.sav' .

* ------------------------( pull BBP )------------------------- *.

get  file = !pathin+'bbpequiv.sav'
    /keep = hhnr    bbhhnr  persnr  
	    P1110111 M1112611 M1112711 D1110911 I1110211 .

sort cases by persnr.
save outfile = !pathout+'bbpequiv.sav'.

* ------------------------( pull BCP )------------------------- *.

get  file = !pathin+'bcpequiv.sav'
    /keep = hhnr    bchhnr  persnr  
	    P1110112 M1112612 M1112712 D1110912 I1110212 .

sort cases by persnr.
save outfile = !pathout+'bcpequiv.sav'.

* ------------------------( pull BCP )------------------------- *.

get  file = !pathin+'bdpequiv.sav'
    /keep = hhnr    bdhhnr  persnr  
	    P1110113 M1112613 M1112713 D1110913 I1110213 .

sort cases by persnr.
save outfile = !pathout+'bdpequiv.sav'.

* -------------------------( pull QP )------------------------- *.

get  file = !pathin+'qpgen.sav'
    /keep = hhnr    qhhnr   persnr  
	    ISCED00 SIOPS00 EMPLST00 QFAMSTD PARTZ00 LABNET00 .

sort cases by persnr.
save outfile = !pathout+'qpgen.sav'.

* -------------------------( pull RP )------------------------- *.

get  file = !pathin+'rpgen.sav'
    /keep = hhnr    rhhnr   persnr  
	    ISCED01 SIOPS01 EMPLST01 RFAMSTD PARTZ01 LABNET01 .

sort cases by persnr.
save outfile = !pathout+'rpgen.sav'.

* -------------------------( pull SP )------------------------- *.

get  file = !pathin+'spgen.sav'
    /keep = hhnr    shhnr   persnr  
	    ISCED02 SIOPS02 EMPLST02 SFAMSTD PARTZ02 LABNET02 .

sort cases by persnr.
save outfile = !pathout+'spgen.sav'.

* -------------------------( pull TP )------------------------- *.

get  file = !pathin+'tpgen.sav'
    /keep = hhnr    thhnr   persnr  
	    ISCED03 SIOPS03 EMPLST03 TFAMSTD PARTZ03 LABNET03 .

sort cases by persnr.
save outfile = !pathout+'tpgen.sav'.

* -------------------------( pull UP )------------------------- *.

get  file = !pathin+'upgen.sav'
    /keep = hhnr    uhhnr   persnr  
	    ISCED04 SIOPS04 EMPLST04 UFAMSTD PARTZ04 LABNET04 .

sort cases by persnr.
save outfile = !pathout+'upgen.sav'.

* -------------------------( pull VP )------------------------- *.

get  file = !pathin+'vpgen.sav'
    /keep = hhnr    vhhnr   persnr  
	    ISCED05 SIOPS05 EMPLST05 VFAMSTD PARTZ05 LABNET05 .

sort cases by persnr.
save outfile = !pathout+'vpgen.sav'.

* -------------------------( pull WP )------------------------- *.

get  file = !pathin+'wpgen.sav'
    /keep = hhnr    whhnr   persnr  
	    ISCED06 SIOPS06 EMPLST06 WFAMSTD PARTZ06 LABNET06 .

sort cases by persnr.
save outfile = !pathout+'wpgen.sav'.

* -------------------------( pull XP )------------------------- *.

get  file = !pathin+'xpgen.sav'
    /keep = hhnr    xhhnr   persnr  
	    ISCED07 SIOPS07 EMPLST07 XFAMSTD PARTZ07 LABNET07 .

sort cases by persnr.
save outfile = !pathout+'xpgen.sav'.

* -------------------------( pull YP )------------------------- *.

get  file = !pathin+'ypgen.sav'
    /keep = hhnr    yhhnr   persnr  
	    ISCED08 SIOPS08 EMPLST08 YFAMSTD PARTZ08 LABNET08 .

sort cases by persnr.
save outfile = !pathout+'ypgen.sav'.

* -------------------------( pull ZP )------------------------- *.

get  file = !pathin+'zpgen.sav'
    /keep = hhnr    zhhnr   persnr  
	    ISCED09 SIOPS09 EMPLST09 ZFAMSTD PARTZ09 LABNET09 .

sort cases by persnr.
save outfile = !pathout+'zpgen.sav'.

* ------------------------( pull BAP )------------------------- *.

get  file = !pathin+'bapgen.sav'
    /keep = hhnr    bahhnr  persnr  
	    ISCED10 SIOPS10 EMPLST10 BAFAMSTD PARTZ10 LABNET10 .

sort cases by persnr.
save outfile = !pathout+'bapgen.sav'.

* ------------------------( pull BBP )------------------------- *.

get  file = !pathin+'bbpgen.sav'
    /keep = hhnr    bbhhnr  persnr  
	    ISCED11 SIOPS11 EMPLST11 BBFAMSTD PARTZ11 LABNET11 .

sort cases by persnr.
save outfile = !pathout+'bbpgen.sav'.

* ------------------------( pull BCP )------------------------- *.

get  file = !pathin+'bcpgen.sav'
    /keep = hhnr    bchhnr  persnr  
	    ISCED12 SIOPS12 EMPLST12 BCFAMSTD PARTZ12 LABNET12 .

sort cases by persnr.
save outfile = !pathout+'bcpgen.sav'.

* ------------------------( pull BDP )------------------------- *.

get  file = !pathin+'bdpgen.sav'
    /keep = hhnr    bdhhnr  persnr  
	    ISCED13 SIOPS13 EMPLST13 BDFAMSTD PARTZ13 LABNET13 .

sort cases by persnr.
save outfile = !pathout+'bdpgen.sav'.

* -------------------------( pull TP )------------------------- *.

get  file = !pathin+'tp.sav'
    /keep = hhnr   thhnr   persnr  
	    tp06 tp1402 tp1403 .

sort cases by persnr.
save outfile = !pathout+'tp.sav'.

* -------------------------( pull UP )------------------------- *.

get  file = !pathin+'up.sav'
    /keep = hhnr   uhhnr   persnr  
	    up119 up12001 up12002 up12003 up12004 up12005 up12006 .

sort cases by persnr.
save outfile = !pathout+'up.sav'.

* -------------------------( pull VP )------------------------- *.

get  file = !pathin+'vp.sav'
    /keep = hhnr    vhhnr   persnr  
	    vp12501 vp12502 vp12503 vp12504 vp12505 vp12506 vp12507 vp12508
	    vp12509 vp12510 vp12511 vp12512 vp12513 vp12514 vp12515 .

sort cases by persnr.
save outfile = !pathout+'vp.sav'.

* -------------------------( pull YP )------------------------- *.

get  file = !pathin+'yp.sav'
    /keep = hhnr    yhhnr   persnr  
	    yp06 yp1802 yp1803 .

sort cases by persnr.
save outfile = !pathout+'yp.sav'.

* -------------------------( pull ZP )------------------------- *.

get  file = !pathin+'zp.sav'
    /keep = hhnr    zhhnr   persnr  
	    zp12001 zp12002 zp12003 zp12004 zp12005 zp12006 zp12007 zp12008
	    zp12009 zp12010 zp12011 zp12012 zp12013 zp12014 zp12015
     zp11801 zp11802 zp11803 zp11804 zp11805 zp11806 zp119 .

sort cases by persnr.
save outfile = !pathout+'zp.sav'.

* -------------------------( pull BDP )------------------------- *.

get  file = !pathin+'bdp.sav'
    /keep = hhnr    bdhhnr   persnr  
	   bdp06 bdp1102 bdp1103 .

sort cases by persnr.
save outfile = !pathout+'bdp.sav'.


get  file = !pathin+'biosoc.sav' .

sort cases by persnr.
save outfile = !pathout+'biosoc.sav'.

get  file = !pathin+'bioparen.sav' .

sort cases by persnr.
save outfile = !pathout+'bioparen.sav'.

* ------------------( Now merge all together)------------------ *.

get  file = !pathout+'pmaster.sav'.

* -----------( merge together by person: ALL Waves )----------- *.

sort cases by persnr.

match files file  = *
           /table = !pathout+'qpequiv.sav'
           /by      persnr.

match files file  = *
           /table = !pathout+'rpequiv.sav'
           /by      persnr.

match files file  = *
           /table = !pathout+'spequiv.sav'
           /by      persnr.

match files file  = *
           /table = !pathout+'tpequiv.sav'
           /by      persnr.

match files file  = *
           /table = !pathout+'upequiv.sav'
           /by      persnr.

match files file  = *
           /table = !pathout+'vpequiv.sav'
           /by      persnr.

match files file  = *
           /table = !pathout+'wpequiv.sav'
           /by      persnr.

match files file  = *
           /table = !pathout+'xpequiv.sav'
           /by      persnr.

match files file  = *
           /table = !pathout+'ypequiv.sav'
           /by      persnr.

match files file  = *
           /table = !pathout+'zpequiv.sav'
           /by      persnr.

match files file  = *
           /table = !pathout+'bapequiv.sav'
           /by      persnr.

match files file  = *
           /table = !pathout+'bbpequiv.sav'
           /by      persnr.

match files file  = *
           /table = !pathout+'bcpequiv.sav'
           /by      persnr.

match files file  = *
           /table = !pathout+'bdpequiv.sav'
           /by      persnr.

match files file  = *
           /table = !pathout+'qpgen.sav'
           /by      persnr.

match files file  = *
           /table = !pathout+'rpgen.sav'
           /by      persnr.

match files file  = *
           /table = !pathout+'spgen.sav'
           /by      persnr.

match files file  = *
           /table = !pathout+'tpgen.sav'
           /by      persnr.

match files file  = *
           /table = !pathout+'upgen.sav'
           /by      persnr.

match files file  = *
           /table = !pathout+'vpgen.sav'
           /by      persnr.

match files file  = *
           /table = !pathout+'wpgen.sav'
           /by      persnr.

match files file  = *
           /table = !pathout+'xpgen.sav'
           /by      persnr.

match files file  = *
           /table = !pathout+'ypgen.sav'
           /by      persnr.

match files file  = *
           /table = !pathout+'zpgen.sav'
           /by      persnr.

match files file  = *
           /table = !pathout+'bapgen.sav'
           /by      persnr.

match files file  = *
           /table = !pathout+'bbpgen.sav'
           /by      persnr.

match files file  = *
           /table = !pathout+'bcpgen.sav'
           /by      persnr.

match files file  = *
           /table = !pathout+'bdpgen.sav'
           /by      persnr.

match files file  = *
           /table = !pathout+'up.sav'
           /by      persnr.

match files file  = *
           /table = !pathout+'vp.sav'
           /by      persnr.

match files file  = *
           /table = !pathout+'zp.sav'
           /by      persnr.

match files file  = *
           /table = !pathout+'tp.sav'
           /by      persnr.

match files file  = *
           /table = !pathout+'yp.sav'
           /by      persnr.

match files file  = *
           /table = !pathout+'bdp.sav'
           /by      persnr.

match files file  = *
           /table = !pathout+'biosoc.sav'
           /by      persnr.

match files file  = *
           /table = !pathout+'bioparen.sav'
           /by      persnr.

* --------------------( save output file )--------------------- *.

file label    "SOEPINFO: Magic at Work! http://www.diw.de/soep/".
save   outfile = !pathout+'new.sav'.
desc   all.

* -----------------( discard temporary files )----------------- *.

erase file = !pathout+'ppfad.sav'.
erase file = !pathout+'phrf.sav'.
erase file = !pathout+'pmaster.sav'.
erase file = !pathout+'qpequiv.sav'.
erase file = !pathout+'rpequiv.sav'.
erase file = !pathout+'spequiv.sav'.
erase file = !pathout+'tpequiv.sav'.
erase file = !pathout+'upequiv.sav'.
erase file = !pathout+'vpequiv.sav'.
erase file = !pathout+'wpequiv.sav'.
erase file = !pathout+'xpequiv.sav'.
erase file = !pathout+'ypequiv.sav'.
erase file = !pathout+'zpequiv.sav'.
erase file = !pathout+'bapequiv.sav'.
erase file = !pathout+'bbpequiv.sav'.
erase file = !pathout+'bcpequiv.sav'.
erase file = !pathout+'bdpequiv.sav'.
erase file = !pathout+'qpgen.sav'.
erase file = !pathout+'rpgen.sav'.
erase file = !pathout+'spgen.sav'.
erase file = !pathout+'tpgen.sav'.
erase file = !pathout+'upgen.sav'.
erase file = !pathout+'vpgen.sav'.
erase file = !pathout+'wpgen.sav'.
erase file = !pathout+'xpgen.sav'.
erase file = !pathout+'ypgen.sav'.
erase file = !pathout+'zpgen.sav'.
erase file = !pathout+'bapgen.sav'.
erase file = !pathout+'bbpgen.sav'.
erase file = !pathout+'bcpgen.sav'.
erase file = !pathout+'bdpgen.sav'.
erase file = !pathout+'up.sav'.
erase file = !pathout+'vp.sav'.
erase file = !pathout+'zp.sav'.
erase file = !pathout+'tp.sav'.
erase file = !pathout+'yp.sav'.
erase file = !pathout+'bdp.sav'.
erase file = !pathout+'biosoc.sav'.
erase file = !pathout+'bioparen.sav'.
