# Supplementary material for: Growing up with a single mother and life satisfaction in adulthood: A test of mediating and moderating factors
Source: PLoS One. 2017 Jun 15;12(6):e0179639. doi: 10.1371/journal.pone.0179639 (PMC5472317; doi:10.1371/journal.pone.0179639)
Supplement: S1 File — Those not using SPSS or stata may check the included output-file. (ZIP) [file pone.0179639.s003.zip › sem mediation.do]

* Test of every indirect path,separately *

sem (BIL1 <- singlemother0114 singlemother15 cage age2 age3 sex VBIL1 VBIL3 zvsiops MBIL1 MBIL3 zmsiops) ///
	(zgls <- BIL1 singlemother0114 singlemother15 cage age2 age3 sex VBIL1 VBIL3 zvsiops MBIL1 MBIL3 zmsiops) ///
	, nocapslatent
estat teffects

sem (BIL3 <- singlemother0114 singlemother15 cage age2 age3 sex VBIL1 VBIL3 zvsiops MBIL1 MBIL3 zmsiops) ///
	(zgls <- BIL3 singlemother0114 singlemother15 cage age2 age3 sex VBIL1 VBIL3 zvsiops MBIL1 MBIL3 zmsiops) ///
	, nocapslatent
estat teffects

sem (zsiops <- singlemother0114 singlemother15 cage age2 age3 sex VBIL1 VBIL3 zvsiops MBIL1 MBIL3 zmsiops) ///
	(zgls <- zsiops singlemother0114 singlemother15 cage age2 age3 sex VBIL1 VBIL3 zvsiops MBIL1 MBIL3 zmsiops) ///
	, nocapslatent
estat teffects

sem (cemplst <- singlemother0114 singlemother15 cage age2 age3 sex VBIL1 VBIL3 zvsiops MBIL1 MBIL3 zmsiops) ///
	(zgls <- cemplst singlemother0114 singlemother15 cage age2 age3 sex VBIL1 VBIL3 zvsiops MBIL1 MBIL3 zmsiops) ///
	, nocapslatent
estat teffects

sem (zlabnet <- singlemother0114 singlemother15 cage age2 age3 sex VBIL1 VBIL3 zvsiops MBIL1 MBIL3 zmsiops) ///
	(zgls <- zlabnet singlemother0114 singlemother15 cage age2 age3 sex VBIL1 VBIL3 zvsiops MBIL1 MBIL3 zmsiops) ///
	, nocapslatent
estat teffects

sem (cmdvisits <- singlemother0114 singlemother15 cage age2 age3 sex VBIL1 VBIL3 zvsiops MBIL1 MBIL3 zmsiops) ///
	(zgls <- cmdvisits singlemother0114 singlemother15 cage age2 age3 sex VBIL1 VBIL3 zvsiops MBIL1 MBIL3 zmsiops) ///
	, nocapslatent
estat teffects

sem (cfrnds <- singlemother0114 singlemother15 cage age2 age3 sex VBIL1 VBIL3 zvsiops MBIL1 MBIL3 zmsiops) ///
	(zgls <- cfrnds singlemother0114 singlemother15 cage age2 age3 sex VBIL1 VBIL3 zvsiops MBIL1 MBIL3 zmsiops) ///
	, nocapslatent
estat teffects

sem (cvisfrnd <- singlemother0114 singlemother15 cage age2 age3 sex VBIL1 VBIL3 zvsiops MBIL1 MBIL3 zmsiops) ///
	(zgls <- cvisfrnd singlemother0114 singlemother15 cage age2 age3 sex VBIL1 VBIL3 zvsiops MBIL1 MBIL3 zmsiops) ///
	, nocapslatent
estat teffects

sem (cvisfam <- singlemother0114 singlemother15 cage age2 age3 sex VBIL1 VBIL3 zvsiops MBIL1 MBIL3 zmsiops) ///
	(zgls <- cvisfam singlemother0114 singlemother15 cage age2 age3 sex VBIL1 VBIL3 zvsiops MBIL1 MBIL3 zmsiops) ///
	, nocapslatent
estat teffects

sem (cpart <- singlemother0114 singlemother15 cage age2 age3 sex VBIL1 VBIL3 zvsiops MBIL1 MBIL3 zmsiops) ///
	(zgls <- cpart singlemother0114 singlemother15 cage age2 age3 sex VBIL1 VBIL3 zvsiops MBIL1 MBIL3 zmsiops) ///
	, nocapslatent
estat teffects

sem (cdivorced <- singlemother0114 singlemother15 cage age2 age3 sex VBIL1 VBIL3 zvsiops MBIL1 MBIL3 zmsiops) ///
	(zgls <- cdivorced singlemother0114 singlemother15 cage age2 age3 sex VBIL1 VBIL3 zvsiops MBIL1 MBIL3 zmsiops) ///
	, nocapslatent
estat teffects
