# Supplementary material for: Growing up with a single mother and life satisfaction in adulthood: A test of mediating and moderating factors
Source: PLoS One. 2017 Jun 15;12(6):e0179639. doi: 10.1371/journal.pone.0179639 (PMC5472317; doi:10.1371/journal.pone.0179639)
Supplement: S1 File — Those not using SPSS or stata may check the included output-file. (ZIP) [file pone.0179639.s003.zip › sem mediation.txt]

. 
. * Test of every indirect path,separately *
. 
. sem (BIL1 <- singlemother0114 singlemother15 cage age2 age3 sex VBIL1 VBIL3 zvsiops MBIL1 MBIL3 zmsiops) ///
>         (zgls <- BIL1 singlemother0114 singlemother15 cage age2 age3 sex VBIL1 VBIL3 zvsiops MBIL1 MBIL3 zmsiops) ///
>         , nocapslatent

Endogenous variables

Observed:  BIL1 zgls

Exogenous variables

Observed:  singlemother0114 singlemother15 cage age2 age3 sex VBIL1 VBIL3 zvsiops MBIL1 MBIL3 zmsiops

Fitting target model:

Iteration 0:   log likelihood =  -285488.3  
Iteration 1:   log likelihood =  -285488.3  

Structural equation model                       Number of obs      =     24123
Estimation method  = ml
Log likelihood     =  -285488.3

------------------------------------------------------------------------------------
                   |                 OIM
                   |      Coef.   Std. Err.      z    P>|z|     [95% Conf. Interval]
-------------------+----------------------------------------------------------------
Structural         |
  BIL1 <-          |
  singlemother0114 |   .0302702   .0094882     3.19   0.001     .0116737    .0488667
    singlemother15 |   .0646772   .0144606     4.47   0.000      .036335    .0930193
              cage |   .0387981   .0042294     9.17   0.000     .0305086    .0470876
              age2 |   .0976164   .0015717    62.11   0.000     .0945359     .100697
              age3 |  -.0425665   .0011554   -36.84   0.000     -.044831    -.040302
               sex |  -.0179522   .0045862    -3.91   0.000    -.0269411   -.0089634
             VBIL1 |   .0600879   .0088106     6.82   0.000     .0428194    .0773564
             VBIL3 |  -.0248603   .0070877    -3.51   0.000    -.0387519   -.0109687
           zvsiops |  -.0230096   .0030358    -7.58   0.000    -.0289596   -.0170596
             MBIL1 |    .074991   .0087653     8.56   0.000     .0578113    .0921706
             MBIL3 |   -.033174   .0071743    -4.62   0.000    -.0472354   -.0191126
           zmsiops |  -.0156473   .0027541    -5.68   0.000    -.0210452   -.0102494
             _cons |   .0255973   .0053519     4.78   0.000     .0151077    .0360869
  -----------------+----------------------------------------------------------------
  zgls <-          |
              BIL1 |  -.1602902   .0179849    -8.91   0.000    -.1955399   -.1250405
  singlemother0114 |  -.1001082   .0265093    -3.78   0.000    -.1520654    -.048151
    singlemother15 |  -.1613607   .0404099    -3.99   0.000    -.2405626   -.0821588
              cage |  -.0854631   .0118348    -7.22   0.000    -.1086588   -.0622674
              age2 |   .0216704   .0047284     4.58   0.000     .0124029    .0309378
              age3 |   .0060694    .003317     1.83   0.067    -.0004318    .0125706
               sex |  -.0505617   .0128149    -3.95   0.000    -.0756785   -.0254449
             VBIL1 |  -.0062841   .0246348    -0.26   0.799    -.0545673    .0419992
             VBIL3 |   .0048477   .0198033     0.24   0.807     -.033966    .0436614
           zvsiops |   .0340401     .00849     4.01   0.000     .0173999    .0506802
             MBIL1 |   .0675059   .0245215     2.75   0.006     .0194447    .1155671
             MBIL3 |   .0429522   .0200491     2.14   0.032     .0036566    .0822477
           zmsiops |  -.0162175   .0076982    -2.11   0.035    -.0313056   -.0011294
             _cons |  -.0044456   .0149568    -0.30   0.766    -.0337605    .0248692
-------------------+----------------------------------------------------------------
        var(e.BIL1)|   .1264845   .0011517                      .1242472     .128762
        var(e.zgls)|   .9869214   .0089863                      .9694648    1.004692
------------------------------------------------------------------------------------
LR test of model vs. saturated: chi2(0)   =      0.00, Prob > chi2 =      .

. estat teffects


Direct effects
------------------------------------------------------------------------------------
                   |                 OIM
                   |      Coef.   Std. Err.      z    P>|z|     [95% Conf. Interval]
-------------------+----------------------------------------------------------------
Structural         |
  BIL1 <-          |
  singlemother0114 |   .0302702   .0094882     3.19   0.001     .0116737    .0488667
    singlemother15 |   .0646772   .0144606     4.47   0.000      .036335    .0930193
              cage |   .0387981   .0042294     9.17   0.000     .0305086    .0470876
              age2 |   .0976164   .0015717    62.11   0.000     .0945359     .100697
              age3 |  -.0425665   .0011554   -36.84   0.000     -.044831    -.040302
               sex |  -.0179522   .0045862    -3.91   0.000    -.0269411   -.0089634
             VBIL1 |   .0600879   .0088106     6.82   0.000     .0428194    .0773564
             VBIL3 |  -.0248603   .0070877    -3.51   0.000    -.0387519   -.0109687
           zvsiops |  -.0230096   .0030358    -7.58   0.000    -.0289596   -.0170596
             MBIL1 |    .074991   .0087653     8.56   0.000     .0578113    .0921706
             MBIL3 |   -.033174   .0071743    -4.62   0.000    -.0472354   -.0191126
           zmsiops |  -.0156473   .0027541    -5.68   0.000    -.0210452   -.0102494
  -----------------+----------------------------------------------------------------
  zgls <-          |
              BIL1 |  -.1602902   .0179849    -8.91   0.000    -.1955399   -.1250405
  singlemother0114 |  -.1001082   .0265093    -3.78   0.000    -.1520654    -.048151
    singlemother15 |  -.1613607   .0404099    -3.99   0.000    -.2405626   -.0821588
              cage |  -.0854631   .0118348    -7.22   0.000    -.1086588   -.0622674
              age2 |   .0216704   .0047284     4.58   0.000     .0124029    .0309378
              age3 |   .0060694    .003317     1.83   0.067    -.0004318    .0125706
               sex |  -.0505617   .0128149    -3.95   0.000    -.0756785   -.0254449
             VBIL1 |  -.0062841   .0246348    -0.26   0.799    -.0545673    .0419992
             VBIL3 |   .0048477   .0198033     0.24   0.807     -.033966    .0436614
           zvsiops |   .0340401     .00849     4.01   0.000     .0173999    .0506802
             MBIL1 |   .0675059   .0245215     2.75   0.006     .0194447    .1155671
             MBIL3 |   .0429522   .0200491     2.14   0.032     .0036566    .0822477
           zmsiops |  -.0162175   .0076982    -2.11   0.035    -.0313056   -.0011294
------------------------------------------------------------------------------------


Indirect effects
------------------------------------------------------------------------------------
                   |                 OIM
                   |      Coef.   Std. Err.      z    P>|z|     [95% Conf. Interval]
-------------------+----------------------------------------------------------------
Structural         |
  BIL1 <-          |
  singlemother0114 |          0  (no path)
    singlemother15 |          0  (no path)
              cage |          0  (no path)
              age2 |          0  (no path)
              age3 |          0  (no path)
               sex |          0  (no path)
             VBIL1 |          0  (no path)
             VBIL3 |          0  (no path)
           zvsiops |          0  (no path)
             MBIL1 |          0  (no path)
             MBIL3 |          0  (no path)
           zmsiops |          0  (no path)
  -----------------+----------------------------------------------------------------
  zgls <-          |
              BIL1 |          0  (no path)
  singlemother0114 |   -.004852   .0016154    -3.00   0.003    -.0080181    -.001686
    singlemother15 |  -.0103671   .0025934    -4.00   0.000    -.0154501   -.0052842
              cage |   -.006219   .0009729    -6.39   0.000    -.0081258   -.0043122
              age2 |   -.015647   .0017736    -8.82   0.000    -.0191232   -.0121708
              age3 |    .006823   .0007876     8.66   0.000     .0052793    .0083667
               sex |   .0028776   .0008029     3.58   0.000     .0013039    .0044512
             VBIL1 |  -.0096315   .0017783    -5.42   0.000    -.0131169   -.0061461
             VBIL3 |   .0039849   .0012209     3.26   0.001     .0015919    .0063778
           zvsiops |   .0036882   .0006388     5.77   0.000     .0024362    .0049402
             MBIL1 |  -.0120203   .0019476    -6.17   0.000    -.0158375   -.0082032
             MBIL3 |   .0053175   .0012955     4.10   0.000     .0027783    .0078567
           zmsiops |   .0025081   .0005235     4.79   0.000      .001482    .0035342
------------------------------------------------------------------------------------


Total effects
------------------------------------------------------------------------------------
                   |                 OIM
                   |      Coef.   Std. Err.      z    P>|z|     [95% Conf. Interval]
-------------------+----------------------------------------------------------------
Structural         |
  BIL1 <-          |
  singlemother0114 |   .0302702   .0094882     3.19   0.001     .0116737    .0488667
    singlemother15 |   .0646772   .0144606     4.47   0.000      .036335    .0930193
              cage |   .0387981   .0042294     9.17   0.000     .0305086    .0470876
              age2 |   .0976164   .0015717    62.11   0.000     .0945359     .100697
              age3 |  -.0425665   .0011554   -36.84   0.000     -.044831    -.040302
               sex |  -.0179522   .0045862    -3.91   0.000    -.0269411   -.0089634
             VBIL1 |   .0600879   .0088106     6.82   0.000     .0428194    .0773564
             VBIL3 |  -.0248603   .0070877    -3.51   0.000    -.0387519   -.0109687
           zvsiops |  -.0230096   .0030358    -7.58   0.000    -.0289596   -.0170596
             MBIL1 |    .074991   .0087653     8.56   0.000     .0578113    .0921706
             MBIL3 |   -.033174   .0071743    -4.62   0.000    -.0472354   -.0191126
           zmsiops |  -.0156473   .0027541    -5.68   0.000    -.0210452   -.0102494
  -----------------+----------------------------------------------------------------
  zgls <-          |
              BIL1 |  -.1602902   .0179849    -8.91   0.000    -.1955399   -.1250405
  singlemother0114 |  -.1049602   .0265473    -3.95   0.000    -.1569919   -.0529285
    singlemother15 |  -.1717278   .0404596    -4.24   0.000    -.2510271   -.0924285
              cage |   -.091682   .0118336    -7.75   0.000    -.1148755   -.0684886
              age2 |   .0060234   .0043976     1.37   0.171    -.0025957    .0146425
              age3 |   .0128924   .0032327     3.99   0.000     .0065564    .0192284
               sex |  -.0476841   .0128319    -3.72   0.000    -.0728343    -.022534
             VBIL1 |  -.0159156   .0246515    -0.65   0.519    -.0642317    .0324005
             VBIL3 |   .0088326   .0198308     0.45   0.656     -.030035    .0477002
           zvsiops |   .0377283   .0084939     4.44   0.000     .0210805     .054376
             MBIL1 |   .0554855   .0245246     2.26   0.024     .0074181    .1035529
             MBIL3 |   .0482697   .0200732     2.40   0.016     .0089269    .0876124
           zmsiops |  -.0137094   .0077057    -1.78   0.075    -.0288123    .0013934
------------------------------------------------------------------------------------

. 
. sem (BIL3 <- singlemother0114 singlemother15 cage age2 age3 sex VBIL1 VBIL3 zvsiops MBIL1 MBIL3 zmsiops) ///
>         (zgls <- BIL3 singlemother0114 singlemother15 cage age2 age3 sex VBIL1 VBIL3 zvsiops MBIL1 MBIL3 zmsiops) ///
>         , nocapslatent

Endogenous variables

Observed:  BIL3 zgls

Exogenous variables

Observed:  singlemother0114 singlemother15 cage age2 age3 sex VBIL1 VBIL3 zvsiops MBIL1 MBIL3 zmsiops

Fitting target model:

Iteration 0:   log likelihood = -288739.63  
Iteration 1:   log likelihood = -288739.63  

Structural equation model                       Number of obs      =     24123
Estimation method  = ml
Log likelihood     = -288739.63

------------------------------------------------------------------------------------
                   |                 OIM
                   |      Coef.   Std. Err.      z    P>|z|     [95% Conf. Interval]
-------------------+----------------------------------------------------------------
Structural         |
  BIL3 <-          |
  singlemother0114 |    .005099   .0108925     0.47   0.640    -.0162499     .026448
    singlemother15 |  -.0467583   .0166008    -2.82   0.005    -.0792953   -.0142213
              cage |   .0468511   .0048554     9.65   0.000     .0373347    .0563676
              age2 |  -.0577939   .0018044   -32.03   0.000    -.0613304   -.0542574
              age3 |    .013985   .0013264    10.54   0.000     .0113853    .0165848
               sex |   .0513834    .005265     9.76   0.000     .0410641    .0617026
             VBIL1 |   .0344068   .0101147     3.40   0.001     .0145824    .0542312
             VBIL3 |   .1174183   .0081367    14.43   0.000     .1014707    .1333659
           zvsiops |   .0580575   .0034851    16.66   0.000     .0512268    .0648882
             MBIL1 |   .0046174   .0100626     0.46   0.646     -.015105    .0243398
             MBIL3 |   .1129337   .0082362    13.71   0.000     .0967911    .1290763
           zmsiops |  -.0014705   .0031617    -0.47   0.642    -.0076672    .0047263
             _cons |   .2642827   .0061441    43.01   0.000     .2522406    .2763249
  -----------------+----------------------------------------------------------------
  zgls <-          |
              BIL3 |    .240448   .0156154    15.40   0.000     .2098424    .2710536
  singlemother0114 |  -.1061863   .0264179    -4.02   0.000    -.1579643   -.0544082
    singlemother15 |  -.1604849   .0402688    -3.99   0.000    -.2394103   -.0815594
              cage |  -.1029473   .0117986    -8.73   0.000    -.1260721   -.0798225
              age2 |   .0199198   .0044682     4.46   0.000     .0111623    .0286774
              age3 |   .0095297   .0032244     2.96   0.003     .0032101    .0158494
               sex |  -.0600391   .0127945    -4.69   0.000     -.085116   -.0349623
             VBIL1 |  -.0241886   .0245371    -0.99   0.324    -.0722805    .0239033
             VBIL3 |  -.0194004    .019819    -0.98   0.328     -.058245    .0194442
           zvsiops |   .0237685   .0085009     2.80   0.005     .0071069      .04043
             MBIL1 |   .0543753   .0244051     2.23   0.026     .0065422    .1022084
             MBIL3 |    .021115    .020053     1.05   0.292    -.0181881    .0604181
           zmsiops |  -.0133559   .0076681    -1.74   0.082    -.0283851    .0016734
             _cons |  -.0720949   .0154622    -4.66   0.000    -.1024002   -.0417895
-------------------+----------------------------------------------------------------
        var(e.BIL3)|   .1666966   .0015178                      .1637481    .1696982
        var(e.zgls)|   .9805336   .0089282                      .9631899    .9981895
------------------------------------------------------------------------------------
LR test of model vs. saturated: chi2(0)   =      0.00, Prob > chi2 =      .

. estat teffects


Direct effects
------------------------------------------------------------------------------------
                   |                 OIM
                   |      Coef.   Std. Err.      z    P>|z|     [95% Conf. Interval]
-------------------+----------------------------------------------------------------
Structural         |
  BIL3 <-          |
  singlemother0114 |    .005099   .0108925     0.47   0.640    -.0162499     .026448
    singlemother15 |  -.0467583   .0166008    -2.82   0.005    -.0792953   -.0142213
              cage |   .0468511   .0048554     9.65   0.000     .0373347    .0563676
              age2 |  -.0577939   .0018044   -32.03   0.000    -.0613304   -.0542574
              age3 |    .013985   .0013264    10.54   0.000     .0113853    .0165848
               sex |   .0513834    .005265     9.76   0.000     .0410641    .0617026
             VBIL1 |   .0344068   .0101147     3.40   0.001     .0145824    .0542312
             VBIL3 |   .1174183   .0081367    14.43   0.000     .1014707    .1333659
           zvsiops |   .0580575   .0034851    16.66   0.000     .0512268    .0648882
             MBIL1 |   .0046174   .0100626     0.46   0.646     -.015105    .0243398
             MBIL3 |   .1129337   .0082362    13.71   0.000     .0967911    .1290763
           zmsiops |  -.0014705   .0031617    -0.47   0.642    -.0076672    .0047263
  -----------------+----------------------------------------------------------------
  zgls <-          |
              BIL3 |    .240448   .0156154    15.40   0.000     .2098424    .2710536
  singlemother0114 |  -.1061863   .0264179    -4.02   0.000    -.1579643   -.0544082
    singlemother15 |  -.1604849   .0402688    -3.99   0.000    -.2394103   -.0815594
              cage |  -.1029473   .0117986    -8.73   0.000    -.1260721   -.0798225
              age2 |   .0199198   .0044682     4.46   0.000     .0111623    .0286774
              age3 |   .0095297   .0032244     2.96   0.003     .0032101    .0158494
               sex |  -.0600391   .0127945    -4.69   0.000     -.085116   -.0349623
             VBIL1 |  -.0241886   .0245371    -0.99   0.324    -.0722805    .0239033
             VBIL3 |  -.0194004    .019819    -0.98   0.328     -.058245    .0194442
           zvsiops |   .0237685   .0085009     2.80   0.005     .0071069      .04043
             MBIL1 |   .0543753   .0244051     2.23   0.026     .0065422    .1022084
             MBIL3 |    .021115    .020053     1.05   0.292    -.0181881    .0604181
           zmsiops |  -.0133559   .0076681    -1.74   0.082    -.0283851    .0016734
------------------------------------------------------------------------------------


Indirect effects
------------------------------------------------------------------------------------
                   |                 OIM
                   |      Coef.   Std. Err.      z    P>|z|     [95% Conf. Interval]
-------------------+----------------------------------------------------------------
Structural         |
  BIL3 <-          |
  singlemother0114 |          0  (no path)
    singlemother15 |          0  (no path)
              cage |          0  (no path)
              age2 |          0  (no path)
              age3 |          0  (no path)
               sex |          0  (no path)
             VBIL1 |          0  (no path)
             VBIL3 |          0  (no path)
           zvsiops |          0  (no path)
             MBIL1 |          0  (no path)
             MBIL3 |          0  (no path)
           zmsiops |          0  (no path)
  -----------------+----------------------------------------------------------------
  zgls <-          |
              BIL3 |          0  (no path)
  singlemother0114 |   .0012261   .0026203     0.47   0.640    -.0039096    .0063617
    singlemother15 |  -.0112429   .0040579    -2.77   0.006    -.0191962   -.0032897
              cage |   .0112653   .0013778     8.18   0.000     .0085649    .0139656
              age2 |  -.0138964   .0010013   -13.88   0.000     -.015859   -.0119338
              age3 |   .0033627   .0003865     8.70   0.000     .0026051    .0041203
               sex |    .012355   .0014988     8.24   0.000     .0094174    .0152927
             VBIL1 |    .008273   .0024907     3.32   0.001     .0033914    .0131547
             VBIL3 |    .028233   .0026813    10.53   0.000     .0229777    .0334883
           zvsiops |   .0139598   .0012346    11.31   0.000     .0115401    .0163795
             MBIL1 |   .0011102   .0024206     0.46   0.646    -.0036341    .0058545
             MBIL3 |   .0271547   .0026518    10.24   0.000     .0219573     .032352
           zmsiops |  -.0003536   .0007606    -0.46   0.642    -.0018443    .0011371
------------------------------------------------------------------------------------


Total effects
------------------------------------------------------------------------------------
                   |                 OIM
                   |      Coef.   Std. Err.      z    P>|z|     [95% Conf. Interval]
-------------------+----------------------------------------------------------------
Structural         |
  BIL3 <-          |
  singlemother0114 |    .005099   .0108925     0.47   0.640    -.0162499     .026448
    singlemother15 |  -.0467583   .0166008    -2.82   0.005    -.0792953   -.0142213
              cage |   .0468511   .0048554     9.65   0.000     .0373347    .0563676
              age2 |  -.0577939   .0018044   -32.03   0.000    -.0613304   -.0542574
              age3 |    .013985   .0013264    10.54   0.000     .0113853    .0165848
               sex |   .0513834    .005265     9.76   0.000     .0410641    .0617026
             VBIL1 |   .0344068   .0101147     3.40   0.001     .0145824    .0542312
             VBIL3 |   .1174183   .0081367    14.43   0.000     .1014707    .1333659
           zvsiops |   .0580575   .0034851    16.66   0.000     .0512268    .0648882
             MBIL1 |   .0046174   .0100626     0.46   0.646     -.015105    .0243398
             MBIL3 |   .1129337   .0082362    13.71   0.000     .0967911    .1290763
           zmsiops |  -.0014705   .0031617    -0.47   0.642    -.0076672    .0047263
  -----------------+----------------------------------------------------------------
  zgls <-          |
              BIL3 |    .240448   .0156154    15.40   0.000     .2098424    .2710536
  singlemother0114 |  -.1049602   .0265473    -3.95   0.000    -.1569919   -.0529285
    singlemother15 |  -.1717278   .0404596    -4.24   0.000    -.2510271   -.0924285
              cage |   -.091682   .0118336    -7.75   0.000    -.1148755   -.0684886
              age2 |   .0060234   .0043976     1.37   0.171    -.0025957    .0146425
              age3 |   .0128924   .0032327     3.99   0.000     .0065564    .0192284
               sex |  -.0476841   .0128319    -3.72   0.000    -.0728343    -.022534
             VBIL1 |  -.0159156   .0246515    -0.65   0.519    -.0642317    .0324005
             VBIL3 |   .0088326   .0198308     0.45   0.656     -.030035    .0477002
           zvsiops |   .0377283   .0084939     4.44   0.000     .0210805     .054376
             MBIL1 |   .0554855   .0245246     2.26   0.024     .0074181    .1035529
             MBIL3 |   .0482697   .0200732     2.40   0.016     .0089269    .0876124
           zmsiops |  -.0137094   .0077057    -1.78   0.075    -.0288123    .0013934
------------------------------------------------------------------------------------

. 
. sem (zsiops <- singlemother0114 singlemother15 cage age2 age3 sex VBIL1 VBIL3 zvsiops MBIL1 MBIL3 zmsiops) ///
>         (zgls <- zsiops singlemother0114 singlemother15 cage age2 age3 sex VBIL1 VBIL3 zvsiops MBIL1 MBIL3 zmsiops) /
> //
>         , nocapslatent

Endogenous variables

Observed:  zsiops zgls

Exogenous variables

Observed:  singlemother0114 singlemother15 cage age2 age3 sex VBIL1 VBIL3 zvsiops MBIL1 MBIL3 zmsiops

Fitting target model:

Iteration 0:   log likelihood = -308081.17  
Iteration 1:   log likelihood = -308081.17  

Structural equation model                       Number of obs      =     24123
Estimation method  = ml
Log likelihood     = -308081.17

------------------------------------------------------------------------------------
                   |                 OIM
                   |      Coef.   Std. Err.      z    P>|z|     [95% Conf. Interval]
-------------------+----------------------------------------------------------------
Structural         |
  zsiops <-        |
  singlemother0114 |   -.033788   .0244345    -1.38   0.167    -.0816787    .0141027
    singlemother15 |  -.1059975   .0372396    -2.85   0.004    -.1789858   -.0330093
              cage |   .1085692   .0108918     9.97   0.000     .0872217    .1299168
              age2 |  -.1705069   .0040476   -42.13   0.000      -.17844   -.1625737
              age3 |   .0071519   .0029755     2.40   0.016     .0013201    .0129836
               sex |   .2005042   .0118107    16.98   0.000     .1773557    .2236528
             VBIL1 |  -.0929929   .0226896    -4.10   0.000    -.1374637   -.0485221
             VBIL3 |   .1149775   .0182525     6.30   0.000     .0792032    .1507519
           zvsiops |   .1207213   .0078179    15.44   0.000     .1053985    .1360441
             MBIL1 |  -.2046588   .0225728    -9.07   0.000    -.2489007   -.1604169
             MBIL3 |   .1081607   .0184757     5.85   0.000      .071949    .1443723
           zmsiops |  -.0002865   .0070924    -0.04   0.968    -.0141874    .0136143
             _cons |   .2433493   .0137826    17.66   0.000      .216336    .2703627
  -----------------+----------------------------------------------------------------
  zgls <-          |
            zsiops |   .1604247   .0069185    23.19   0.000     .1468646    .1739848
  singlemother0114 |  -.0995398   .0262573    -3.79   0.000    -.1510031   -.0480764
    singlemother15 |  -.1547232   .0400228    -3.87   0.000    -.2331665   -.0762799
              cage |  -.1090992    .011728    -9.30   0.000    -.1320856   -.0861128
              age2 |   .0333769   .0045065     7.41   0.000     .0245443    .0422096
              age3 |   .0117451   .0031977     3.67   0.000     .0054777    .0180124
               sex |    -.07985   .0127669    -6.25   0.000    -.1048726   -.0548273
             VBIL1 |  -.0009972   .0243898    -0.04   0.967    -.0488003    .0468059
             VBIL3 |  -.0096126   .0196295    -0.49   0.624    -.0480858    .0288606
           zvsiops |   .0183616   .0084422     2.17   0.030     .0018152     .034908
             MBIL1 |   .0883179   .0242971     3.63   0.000     .0406964    .1359393
             MBIL3 |    .030918   .0198673     1.56   0.120    -.0080211    .0698572
           zmsiops |  -.0136635   .0076212    -1.79   0.073    -.0286007    .0012738
             _cons |  -.0475879   .0149056    -3.19   0.001    -.0768023   -.0183735
-------------------+----------------------------------------------------------------
      var(e.zsiops)|   .8388359   .0076379                      .8239986    .8539403
        var(e.zgls)|   .9685828   .0088193                      .9514506    .9860236
------------------------------------------------------------------------------------
LR test of model vs. saturated: chi2(0)   =      0.00, Prob > chi2 =      .

. estat teffects


Direct effects
------------------------------------------------------------------------------------
                   |                 OIM
                   |      Coef.   Std. Err.      z    P>|z|     [95% Conf. Interval]
-------------------+----------------------------------------------------------------
Structural         |
  zsiops <-        |
  singlemother0114 |   -.033788   .0244345    -1.38   0.167    -.0816787    .0141027
    singlemother15 |  -.1059975   .0372396    -2.85   0.004    -.1789858   -.0330093
              cage |   .1085692   .0108918     9.97   0.000     .0872217    .1299168
              age2 |  -.1705069   .0040476   -42.13   0.000      -.17844   -.1625737
              age3 |   .0071519   .0029755     2.40   0.016     .0013201    .0129836
               sex |   .2005042   .0118107    16.98   0.000     .1773557    .2236528
             VBIL1 |  -.0929929   .0226896    -4.10   0.000    -.1374637   -.0485221
             VBIL3 |   .1149775   .0182525     6.30   0.000     .0792032    .1507519
           zvsiops |   .1207213   .0078179    15.44   0.000     .1053985    .1360441
             MBIL1 |  -.2046588   .0225728    -9.07   0.000    -.2489007   -.1604169
             MBIL3 |   .1081607   .0184757     5.85   0.000      .071949    .1443723
           zmsiops |  -.0002865   .0070924    -0.04   0.968    -.0141874    .0136143
  -----------------+----------------------------------------------------------------
  zgls <-          |
            zsiops |   .1604247   .0069185    23.19   0.000     .1468646    .1739848
  singlemother0114 |  -.0995398   .0262573    -3.79   0.000    -.1510031   -.0480764
    singlemother15 |  -.1547232   .0400228    -3.87   0.000    -.2331665   -.0762799
              cage |  -.1090992    .011728    -9.30   0.000    -.1320856   -.0861128
              age2 |   .0333769   .0045065     7.41   0.000     .0245443    .0422096
              age3 |   .0117451   .0031977     3.67   0.000     .0054777    .0180124
               sex |    -.07985   .0127669    -6.25   0.000    -.1048726   -.0548273
             VBIL1 |  -.0009972   .0243898    -0.04   0.967    -.0488003    .0468059
             VBIL3 |  -.0096126   .0196295    -0.49   0.624    -.0480858    .0288606
           zvsiops |   .0183616   .0084422     2.17   0.030     .0018152     .034908
             MBIL1 |   .0883179   .0242971     3.63   0.000     .0406964    .1359393
             MBIL3 |    .030918   .0198673     1.56   0.120    -.0080211    .0698572
           zmsiops |  -.0136635   .0076212    -1.79   0.073    -.0286007    .0012738
------------------------------------------------------------------------------------


Indirect effects
------------------------------------------------------------------------------------
                   |                 OIM
                   |      Coef.   Std. Err.      z    P>|z|     [95% Conf. Interval]
-------------------+----------------------------------------------------------------
Structural         |
  zsiops <-        |
  singlemother0114 |          0  (no path)
    singlemother15 |          0  (no path)
              cage |          0  (no path)
              age2 |          0  (no path)
              age3 |          0  (no path)
               sex |          0  (no path)
             VBIL1 |          0  (no path)
             VBIL3 |          0  (no path)
           zvsiops |          0  (no path)
             MBIL1 |          0  (no path)
             MBIL3 |          0  (no path)
           zmsiops |          0  (no path)
  -----------------+----------------------------------------------------------------
  zgls <-          |
            zsiops |          0  (no path)
  singlemother0114 |  -.0054204   .0039269    -1.38   0.167    -.0131169    .0022761
    singlemother15 |  -.0170046    .006019    -2.83   0.005    -.0288016   -.0052076
              cage |   .0174172   .0019019     9.16   0.000     .0136895    .0211449
              age2 |  -.0273535   .0013466   -20.31   0.000    -.0299927   -.0247143
              age3 |   .0011473   .0004799     2.39   0.017     .0002068    .0020879
               sex |   .0321658   .0023483    13.70   0.000     .0275633    .0367683
             VBIL1 |  -.0149184   .0036964    -4.04   0.000    -.0221632   -.0076736
             VBIL3 |   .0184452   .0030343     6.08   0.000     .0124981    .0243923
           zvsiops |   .0193667   .0015068    12.85   0.000     .0164133      .02232
             MBIL1 |  -.0328323   .0038882    -8.44   0.000    -.0404531   -.0252116
             MBIL3 |   .0173516    .003057     5.68   0.000     .0113601    .0233432
           zmsiops |   -.000046   .0011378    -0.04   0.968     -.002276    .0021841
------------------------------------------------------------------------------------


Total effects
------------------------------------------------------------------------------------
                   |                 OIM
                   |      Coef.   Std. Err.      z    P>|z|     [95% Conf. Interval]
-------------------+----------------------------------------------------------------
Structural         |
  zsiops <-        |
  singlemother0114 |   -.033788   .0244345    -1.38   0.167    -.0816787    .0141027
    singlemother15 |  -.1059975   .0372396    -2.85   0.004    -.1789858   -.0330093
              cage |   .1085692   .0108918     9.97   0.000     .0872217    .1299168
              age2 |  -.1705069   .0040476   -42.13   0.000      -.17844   -.1625737
              age3 |   .0071519   .0029755     2.40   0.016     .0013201    .0129836
               sex |   .2005042   .0118107    16.98   0.000     .1773557    .2236528
             VBIL1 |  -.0929929   .0226896    -4.10   0.000    -.1374637   -.0485221
             VBIL3 |   .1149775   .0182525     6.30   0.000     .0792032    .1507519
           zvsiops |   .1207213   .0078179    15.44   0.000     .1053985    .1360441
             MBIL1 |  -.2046588   .0225728    -9.07   0.000    -.2489007   -.1604169
             MBIL3 |   .1081607   .0184757     5.85   0.000      .071949    .1443723
           zmsiops |  -.0002865   .0070924    -0.04   0.968    -.0141874    .0136143
  -----------------+----------------------------------------------------------------
  zgls <-          |
            zsiops |   .1604247   .0069185    23.19   0.000     .1468646    .1739848
  singlemother0114 |  -.1049602   .0265473    -3.95   0.000    -.1569919   -.0529285
    singlemother15 |  -.1717278   .0404596    -4.24   0.000    -.2510271   -.0924285
              cage |   -.091682   .0118336    -7.75   0.000    -.1148755   -.0684886
              age2 |   .0060234   .0043976     1.37   0.171    -.0025957    .0146425
              age3 |   .0128924   .0032327     3.99   0.000     .0065564    .0192284
               sex |  -.0476841   .0128319    -3.72   0.000    -.0728343    -.022534
             VBIL1 |  -.0159156   .0246515    -0.65   0.519    -.0642317    .0324005
             VBIL3 |   .0088326   .0198308     0.45   0.656     -.030035    .0477002
           zvsiops |   .0377283   .0084939     4.44   0.000     .0210805     .054376
             MBIL1 |   .0554855   .0245246     2.26   0.024     .0074181    .1035529
             MBIL3 |   .0482697   .0200732     2.40   0.016     .0089269    .0876124
           zmsiops |  -.0137094   .0077057    -1.78   0.075    -.0288123    .0013934
------------------------------------------------------------------------------------

. 
. sem (cemplst <- singlemother0114 singlemother15 cage age2 age3 sex VBIL1 VBIL3 zvsiops MBIL1 MBIL3 zmsiops) ///
>         (zgls <- cemplst singlemother0114 singlemother15 cage age2 age3 sex VBIL1 VBIL3 zvsiops MBIL1 MBIL3 zmsiops) 
> ///
>         , nocapslatent

Endogenous variables

Observed:  cemplst zgls

Exogenous variables

Observed:  singlemother0114 singlemother15 cage age2 age3 sex VBIL1 VBIL3 zvsiops MBIL1 MBIL3 zmsiops

Fitting target model:

Iteration 0:   log likelihood =  -283927.7  
Iteration 1:   log likelihood =  -283927.7  

Structural equation model                       Number of obs      =     24123
Estimation method  = ml
Log likelihood     =  -283927.7

------------------------------------------------------------------------------------
                   |                 OIM
                   |      Coef.   Std. Err.      z    P>|z|     [95% Conf. Interval]
-------------------+----------------------------------------------------------------
Structural         |
  cemplst <-       |
  singlemother0114 |  -.0235071    .008983    -2.62   0.009    -.0411134   -.0059008
    singlemother15 |  -.0525859   .0136906    -3.84   0.000     -.079419   -.0257529
              cage |   .0724579   .0040042    18.10   0.000     .0646098     .080306
              age2 |  -.0913792    .001488   -61.41   0.000    -.0942957   -.0884627
              age3 |   .0017444   .0010939     1.59   0.111    -.0003996    .0038884
               sex |   .2476198    .004342    57.03   0.000     .2391096      .25613
             VBIL1 |  -.0309113   .0083415    -3.71   0.000    -.0472603   -.0145622
             VBIL3 |   .0027902   .0067103     0.42   0.678    -.0103616    .0159421
           zvsiops |  -.0007304   .0028741    -0.25   0.799    -.0063636    .0049028
             MBIL1 |  -.0545217   .0082986    -6.57   0.000    -.0707866   -.0382569
             MBIL3 |  -.0153713   .0067923    -2.26   0.024    -.0286839   -.0020586
           zmsiops |  -.0002399   .0026074    -0.09   0.927    -.0053503    .0048706
             _cons |   .0795805    .005067    15.71   0.000     .0696494    .0895116
  -----------------+----------------------------------------------------------------
  zgls <-          |
           cemplst |   .4479099   .0188078    23.82   0.000     .4110472    .4847725
  singlemother0114 |  -.0944311   .0262443    -3.60   0.000     -.145869   -.0429933
    singlemother15 |   -.148174   .0400044    -3.70   0.000    -.2265813   -.0697668
              cage |  -.1241366    .011776   -10.54   0.000    -.1472172   -.1010561
              age2 |   .0469531   .0046742    10.05   0.000     .0377917    .0561144
              age3 |   .0121111   .0031956     3.79   0.000     .0058479    .0183742
               sex |  -.1585955   .0135117   -11.74   0.000    -.1850779    -.132113
             VBIL1 |  -.0020701   .0243737    -0.08   0.932    -.0498416    .0457014
             VBIL3 |   .0075828   .0196018     0.39   0.699    -.0308359    .0460016
           zvsiops |   .0380554   .0083958     4.53   0.000        .0216    .0545109
             MBIL1 |   .0799064    .024263     3.29   0.001     .0323518     .127461
             MBIL3 |   .0551546   .0198434     2.78   0.005     .0162622     .094047
           zmsiops |   -.013602   .0076167    -1.79   0.074    -.0285303    .0013264
             _cons |  -.0441935   .0148768    -2.97   0.003    -.0733515   -.0150355
-------------------+----------------------------------------------------------------
     var(e.cemplst)|   .1133731   .0010323                      .1113678    .1154146
        var(e.zgls)|   .9674259   .0088088                      .9503141    .9848458
------------------------------------------------------------------------------------
LR test of model vs. saturated: chi2(0)   =      0.00, Prob > chi2 =      .

. estat teffects


Direct effects
------------------------------------------------------------------------------------
                   |                 OIM
                   |      Coef.   Std. Err.      z    P>|z|     [95% Conf. Interval]
-------------------+----------------------------------------------------------------
Structural         |
  cemplst <-       |
  singlemother0114 |  -.0235071    .008983    -2.62   0.009    -.0411134   -.0059008
    singlemother15 |  -.0525859   .0136906    -3.84   0.000     -.079419   -.0257529
              cage |   .0724579   .0040042    18.10   0.000     .0646098     .080306
              age2 |  -.0913792    .001488   -61.41   0.000    -.0942957   -.0884627
              age3 |   .0017444   .0010939     1.59   0.111    -.0003996    .0038884
               sex |   .2476198    .004342    57.03   0.000     .2391096      .25613
             VBIL1 |  -.0309113   .0083415    -3.71   0.000    -.0472603   -.0145622
             VBIL3 |   .0027902   .0067103     0.42   0.678    -.0103616    .0159421
           zvsiops |  -.0007304   .0028741    -0.25   0.799    -.0063636    .0049028
             MBIL1 |  -.0545217   .0082986    -6.57   0.000    -.0707866   -.0382569
             MBIL3 |  -.0153713   .0067923    -2.26   0.024    -.0286839   -.0020586
           zmsiops |  -.0002399   .0026074    -0.09   0.927    -.0053503    .0048706
  -----------------+----------------------------------------------------------------
  zgls <-          |
           cemplst |   .4479099   .0188078    23.82   0.000     .4110472    .4847725
  singlemother0114 |  -.0944311   .0262443    -3.60   0.000     -.145869   -.0429933
    singlemother15 |   -.148174   .0400044    -3.70   0.000    -.2265813   -.0697668
              cage |  -.1241366    .011776   -10.54   0.000    -.1472172   -.1010561
              age2 |   .0469531   .0046742    10.05   0.000     .0377917    .0561144
              age3 |   .0121111   .0031956     3.79   0.000     .0058479    .0183742
               sex |  -.1585955   .0135117   -11.74   0.000    -.1850779    -.132113
             VBIL1 |  -.0020701   .0243737    -0.08   0.932    -.0498416    .0457014
             VBIL3 |   .0075828   .0196018     0.39   0.699    -.0308359    .0460016
           zvsiops |   .0380554   .0083958     4.53   0.000        .0216    .0545109
             MBIL1 |   .0799064    .024263     3.29   0.001     .0323518     .127461
             MBIL3 |   .0551546   .0198434     2.78   0.005     .0162622     .094047
           zmsiops |   -.013602   .0076167    -1.79   0.074    -.0285303    .0013264
------------------------------------------------------------------------------------


Indirect effects
------------------------------------------------------------------------------------
                   |                 OIM
                   |      Coef.   Std. Err.      z    P>|z|     [95% Conf. Interval]
-------------------+----------------------------------------------------------------
Structural         |
  cemplst <-       |
  singlemother0114 |          0  (no path)
    singlemother15 |          0  (no path)
              cage |          0  (no path)
              age2 |          0  (no path)
              age3 |          0  (no path)
               sex |          0  (no path)
             VBIL1 |          0  (no path)
             VBIL3 |          0  (no path)
           zvsiops |          0  (no path)
             MBIL1 |          0  (no path)
             MBIL3 |          0  (no path)
           zmsiops |          0  (no path)
  -----------------+----------------------------------------------------------------
  zgls <-          |
           cemplst |          0  (no path)
  singlemother0114 |  -.0105291   .0040478    -2.60   0.009    -.0184625   -.0025956
    singlemother15 |  -.0235538   .0062114    -3.79   0.000    -.0357279   -.0113797
              cage |   .0324546   .0022525    14.41   0.000     .0280397    .0368695
              age2 |  -.0409297   .0018434   -22.20   0.000    -.0445426   -.0373167
              age3 |   .0007813   .0004911     1.59   0.112    -.0001811    .0017438
               sex |   .1109113    .005047    21.98   0.000     .1010195    .1208032
             VBIL1 |  -.0138455   .0037812    -3.66   0.000    -.0212565   -.0064344
             VBIL3 |   .0012498   .0030061     0.42   0.678     -.004642    .0071415
           zvsiops |  -.0003272   .0012874    -0.25   0.799    -.0028505    .0021961
             MBIL1 |  -.0244208   .0038559    -6.33   0.000    -.0319782   -.0168635
             MBIL3 |  -.0068849    .003056    -2.25   0.024    -.0128747   -.0008952
           zmsiops |  -.0001074   .0011679    -0.09   0.927    -.0023965    .0021816
------------------------------------------------------------------------------------


Total effects
------------------------------------------------------------------------------------
                   |                 OIM
                   |      Coef.   Std. Err.      z    P>|z|     [95% Conf. Interval]
-------------------+----------------------------------------------------------------
Structural         |
  cemplst <-       |
  singlemother0114 |  -.0235071    .008983    -2.62   0.009    -.0411134   -.0059008
    singlemother15 |  -.0525859   .0136906    -3.84   0.000     -.079419   -.0257529
              cage |   .0724579   .0040042    18.10   0.000     .0646098     .080306
              age2 |  -.0913792    .001488   -61.41   0.000    -.0942957   -.0884627
              age3 |   .0017444   .0010939     1.59   0.111    -.0003996    .0038884
               sex |   .2476198    .004342    57.03   0.000     .2391096      .25613
             VBIL1 |  -.0309113   .0083415    -3.71   0.000    -.0472603   -.0145622
             VBIL3 |   .0027902   .0067103     0.42   0.678    -.0103616    .0159421
           zvsiops |  -.0007304   .0028741    -0.25   0.799    -.0063636    .0049028
             MBIL1 |  -.0545217   .0082986    -6.57   0.000    -.0707866   -.0382569
             MBIL3 |  -.0153713   .0067923    -2.26   0.024    -.0286839   -.0020586
           zmsiops |  -.0002399   .0026074    -0.09   0.927    -.0053503    .0048706
  -----------------+----------------------------------------------------------------
  zgls <-          |
           cemplst |   .4479099   .0188078    23.82   0.000     .4110472    .4847725
  singlemother0114 |  -.1049602   .0265473    -3.95   0.000    -.1569919   -.0529285
    singlemother15 |  -.1717278   .0404596    -4.24   0.000    -.2510271   -.0924285
              cage |   -.091682   .0118336    -7.75   0.000    -.1148755   -.0684886
              age2 |   .0060234   .0043976     1.37   0.171    -.0025957    .0146425
              age3 |   .0128924   .0032327     3.99   0.000     .0065564    .0192284
               sex |  -.0476841   .0128319    -3.72   0.000    -.0728343    -.022534
             VBIL1 |  -.0159156   .0246515    -0.65   0.519    -.0642317    .0324005
             VBIL3 |   .0088326   .0198308     0.45   0.656     -.030035    .0477002
           zvsiops |   .0377283   .0084939     4.44   0.000     .0210805     .054376
             MBIL1 |   .0554855   .0245246     2.26   0.024     .0074181    .1035529
             MBIL3 |   .0482697   .0200732     2.40   0.016     .0089269    .0876124
           zmsiops |  -.0137094   .0077057    -1.78   0.075    -.0288123    .0013934
------------------------------------------------------------------------------------

. 
. sem (zlabnet <- singlemother0114 singlemother15 cage age2 age3 sex VBIL1 VBIL3 zvsiops MBIL1 MBIL3 zmsiops) ///
>         (zgls <- zlabnet singlemother0114 singlemother15 cage age2 age3 sex VBIL1 VBIL3 zvsiops MBIL1 MBIL3 zmsiops) 
> ///
>         , nocapslatent

Endogenous variables

Observed:  zlabnet zgls

Exogenous variables

Observed:  singlemother0114 singlemother15 cage age2 age3 sex VBIL1 VBIL3 zvsiops MBIL1 MBIL3 zmsiops

Fitting target model:

Iteration 0:   log likelihood = -306588.13  
Iteration 1:   log likelihood = -306588.13  

Structural equation model                       Number of obs      =     24123
Estimation method  = ml
Log likelihood     = -306588.13

------------------------------------------------------------------------------------
                   |                 OIM
                   |      Coef.   Std. Err.      z    P>|z|     [95% Conf. Interval]
-------------------+----------------------------------------------------------------
Structural         |
  zlabnet <-       |
  singlemother0114 |  -.0155352   .0230816    -0.67   0.501    -.0607743    .0297038
    singlemother15 |  -.1081777   .0351777    -3.08   0.002    -.1771247   -.0392307
              cage |   .2703786   .0102888    26.28   0.000      .250213    .2905442
              age2 |  -.1451132   .0038235   -37.95   0.000    -.1526072   -.1376193
              age3 |   -.010999   .0028107    -3.91   0.000    -.0165078   -.0054901
               sex |   .6080783   .0111568    54.50   0.000     .5862114    .6299452
             VBIL1 |  -.0713413   .0214333    -3.33   0.001    -.1133499   -.0293328
             VBIL3 |   .1154158   .0172419     6.69   0.000     .0816223    .1492094
           zvsiops |   .0751726    .007385    10.18   0.000     .0606981     .089647
             MBIL1 |  -.1036696    .021323    -4.86   0.000    -.1454619   -.0618773
             MBIL3 |   .0732922   .0174527     4.20   0.000     .0390855    .1074989
           zmsiops |  -.0317509   .0066997    -4.74   0.000    -.0448821   -.0186197
             _cons |  -.0209299   .0130195    -1.61   0.108    -.0464476    .0045878
  -----------------+----------------------------------------------------------------
  zgls <-          |
           zlabnet |   .2038224    .007288    27.97   0.000     .1895381    .2181066
  singlemother0114 |  -.1017938   .0261273    -3.90   0.000    -.1530024   -.0505852
    singlemother15 |  -.1496788    .039827    -3.76   0.000    -.2277383   -.0716192
              cage |  -.1467912   .0118118   -12.43   0.000     -.169942   -.1236405
              age2 |   .0356007   .0044553     7.99   0.000     .0268684     .044333
              age3 |   .0151342   .0031826     4.76   0.000     .0088965     .021372
               sex |  -.1716241   .0133839   -12.82   0.000     -.197856   -.1453922
             VBIL1 |  -.0013746   .0242669    -0.06   0.955    -.0489369    .0461877
             VBIL3 |  -.0146917    .019535    -0.75   0.452    -.0529797    .0235963
           zvsiops |   .0224064   .0083774     2.67   0.007      .005987    .0388258
             MBIL1 |   .0766157   .0241483     3.17   0.002      .029286    .1239455
             MBIL3 |   .0333311   .0197627     1.69   0.092    -.0054032    .0720653
           zmsiops |  -.0072379   .0075872    -0.95   0.340    -.0221086    .0076328
             _cons |  -.0042826   .0147381    -0.29   0.771    -.0331688    .0246035
-------------------+----------------------------------------------------------------
     var(e.zlabnet)|   .7485173   .0068156                      .7352776    .7619955
        var(e.zgls)|   .9590751   .0087328                       .942111    .9763447
------------------------------------------------------------------------------------
LR test of model vs. saturated: chi2(0)   =      0.00, Prob > chi2 =      .

. estat teffects


Direct effects
------------------------------------------------------------------------------------
                   |                 OIM
                   |      Coef.   Std. Err.      z    P>|z|     [95% Conf. Interval]
-------------------+----------------------------------------------------------------
Structural         |
  zlabnet <-       |
  singlemother0114 |  -.0155352   .0230816    -0.67   0.501    -.0607743    .0297038
    singlemother15 |  -.1081777   .0351777    -3.08   0.002    -.1771247   -.0392307
              cage |   .2703786   .0102888    26.28   0.000      .250213    .2905442
              age2 |  -.1451132   .0038235   -37.95   0.000    -.1526072   -.1376193
              age3 |   -.010999   .0028107    -3.91   0.000    -.0165078   -.0054901
               sex |   .6080783   .0111568    54.50   0.000     .5862114    .6299452
             VBIL1 |  -.0713413   .0214333    -3.33   0.001    -.1133499   -.0293328
             VBIL3 |   .1154158   .0172419     6.69   0.000     .0816223    .1492094
           zvsiops |   .0751726    .007385    10.18   0.000     .0606981     .089647
             MBIL1 |  -.1036696    .021323    -4.86   0.000    -.1454619   -.0618773
             MBIL3 |   .0732922   .0174527     4.20   0.000     .0390855    .1074989
           zmsiops |  -.0317509   .0066997    -4.74   0.000    -.0448821   -.0186197
  -----------------+----------------------------------------------------------------
  zgls <-          |
           zlabnet |   .2038224    .007288    27.97   0.000     .1895381    .2181066
  singlemother0114 |  -.1017938   .0261273    -3.90   0.000    -.1530024   -.0505852
    singlemother15 |  -.1496788    .039827    -3.76   0.000    -.2277383   -.0716192
              cage |  -.1467912   .0118118   -12.43   0.000     -.169942   -.1236405
              age2 |   .0356007   .0044553     7.99   0.000     .0268684     .044333
              age3 |   .0151342   .0031826     4.76   0.000     .0088965     .021372
               sex |  -.1716241   .0133839   -12.82   0.000     -.197856   -.1453922
             VBIL1 |  -.0013746   .0242669    -0.06   0.955    -.0489369    .0461877
             VBIL3 |  -.0146917    .019535    -0.75   0.452    -.0529797    .0235963
           zvsiops |   .0224064   .0083774     2.67   0.007      .005987    .0388258
             MBIL1 |   .0766157   .0241483     3.17   0.002      .029286    .1239455
             MBIL3 |   .0333311   .0197627     1.69   0.092    -.0054032    .0720653
           zmsiops |  -.0072379   .0075872    -0.95   0.340    -.0221086    .0076328
------------------------------------------------------------------------------------


Indirect effects
------------------------------------------------------------------------------------
                   |                 OIM
                   |      Coef.   Std. Err.      z    P>|z|     [95% Conf. Interval]
-------------------+----------------------------------------------------------------
Structural         |
  zlabnet <-       |
  singlemother0114 |          0  (no path)
    singlemother15 |          0  (no path)
              cage |          0  (no path)
              age2 |          0  (no path)
              age3 |          0  (no path)
               sex |          0  (no path)
             VBIL1 |          0  (no path)
             VBIL3 |          0  (no path)
           zvsiops |          0  (no path)
             MBIL1 |          0  (no path)
             MBIL3 |          0  (no path)
           zmsiops |          0  (no path)
  -----------------+----------------------------------------------------------------
  zgls <-          |
           zlabnet |          0  (no path)
  singlemother0114 |  -.0031664   .0047059    -0.67   0.501    -.0123898     .006057
    singlemother15 |   -.022049   .0072132    -3.06   0.002    -.0361867   -.0079114
              cage |   .0551092   .0028776    19.15   0.000     .0494692    .0607492
              age2 |  -.0295773   .0013137   -22.51   0.000    -.0321521   -.0270025
              age3 |  -.0022418   .0005785    -3.88   0.000    -.0033756   -.0011081
               sex |     .12394   .0049811    24.88   0.000     .1141773    .1337027
             VBIL1 |   -.014541   .0043994    -3.31   0.001    -.0231637   -.0059182
             VBIL3 |   .0235243   .0036136     6.51   0.000     .0164419    .0306068
           zvsiops |   .0153218   .0016018     9.57   0.000     .0121823    .0184614
             MBIL1 |  -.0211302   .0044113    -4.79   0.000    -.0297762   -.0124842
             MBIL3 |   .0149386   .0035971     4.15   0.000     .0078883    .0219888
           zmsiops |  -.0064715    .001385    -4.67   0.000    -.0091861    -.003757
------------------------------------------------------------------------------------


Total effects
------------------------------------------------------------------------------------
                   |                 OIM
                   |      Coef.   Std. Err.      z    P>|z|     [95% Conf. Interval]
-------------------+----------------------------------------------------------------
Structural         |
  zlabnet <-       |
  singlemother0114 |  -.0155352   .0230816    -0.67   0.501    -.0607743    .0297038
    singlemother15 |  -.1081777   .0351777    -3.08   0.002    -.1771247   -.0392307
              cage |   .2703786   .0102888    26.28   0.000      .250213    .2905442
              age2 |  -.1451132   .0038235   -37.95   0.000    -.1526072   -.1376193
              age3 |   -.010999   .0028107    -3.91   0.000    -.0165078   -.0054901
               sex |   .6080783   .0111568    54.50   0.000     .5862114    .6299452
             VBIL1 |  -.0713413   .0214333    -3.33   0.001    -.1133499   -.0293328
             VBIL3 |   .1154158   .0172419     6.69   0.000     .0816223    .1492094
           zvsiops |   .0751726    .007385    10.18   0.000     .0606981     .089647
             MBIL1 |  -.1036696    .021323    -4.86   0.000    -.1454619   -.0618773
             MBIL3 |   .0732922   .0174527     4.20   0.000     .0390855    .1074989
           zmsiops |  -.0317509   .0066997    -4.74   0.000    -.0448821   -.0186197
  -----------------+----------------------------------------------------------------
  zgls <-          |
           zlabnet |   .2038224    .007288    27.97   0.000     .1895381    .2181066
  singlemother0114 |  -.1049602   .0265473    -3.95   0.000    -.1569919   -.0529285
    singlemother15 |  -.1717278   .0404596    -4.24   0.000    -.2510271   -.0924285
              cage |   -.091682   .0118336    -7.75   0.000    -.1148755   -.0684886
              age2 |   .0060234   .0043976     1.37   0.171    -.0025957    .0146425
              age3 |   .0128924   .0032327     3.99   0.000     .0065564    .0192284
               sex |  -.0476841   .0128319    -3.72   0.000    -.0728343    -.022534
             VBIL1 |  -.0159156   .0246515    -0.65   0.519    -.0642317    .0324005
             VBIL3 |   .0088326   .0198308     0.45   0.656     -.030035    .0477002
           zvsiops |   .0377283   .0084939     4.44   0.000     .0210805     .054376
             MBIL1 |   .0554855   .0245246     2.26   0.024     .0074181    .1035529
             MBIL3 |   .0482697   .0200732     2.40   0.016     .0089269    .0876124
           zmsiops |  -.0137094   .0077057    -1.78   0.075    -.0288123    .0013934
------------------------------------------------------------------------------------

. 
. sem (cmdvisits <- singlemother0114 singlemother15 cage age2 age3 sex VBIL1 VBIL3 zvsiops MBIL1 MBIL3 zmsiops) ///
>         (zgls <- cmdvisits singlemother0114 singlemother15 cage age2 age3 sex VBIL1 VBIL3 zvsiops MBIL1 MBIL3 zmsiops
> ) ///
>         , nocapslatent

Endogenous variables

Observed:  cmdvisits zgls

Exogenous variables

Observed:  singlemother0114 singlemother15 cage age2 age3 sex VBIL1 VBIL3 zvsiops MBIL1 MBIL3 zmsiops

Fitting target model:

Iteration 0:   log likelihood = -362821.89  
Iteration 1:   log likelihood = -362821.89  

Structural equation model                       Number of obs      =     24123
Estimation method  = ml
Log likelihood     = -362821.89

------------------------------------------------------------------------------------
                   |                 OIM
                   |      Coef.   Std. Err.      z    P>|z|     [95% Conf. Interval]
-------------------+----------------------------------------------------------------
Structural         |
  cmdvisits <-     |
  singlemother0114 |  -.7079873   .2366654    -2.99   0.003    -1.171843   -.2441316
    singlemother15 |  -.2578415   .3606921    -0.71   0.475    -.9647849     .449102
              cage |  -.6938312   .1054951    -6.58   0.000    -.9005978   -.4870646
              age2 |  -.0859265    .039204    -2.19   0.028     -.162765    -.009088
              age3 |   -.016108   .0288194    -0.56   0.576     -.072593     .040377
               sex |   1.781203   .1143951    15.57   0.000     1.556993    2.005414
             VBIL1 |   .0105153   .2197652     0.05   0.962    -.4202166    .4412472
             VBIL3 |   .0904661    .176789     0.51   0.609     -.256034    .4369662
           zvsiops |  -.0424865    .075722    -0.56   0.575     -.190899    .1059259
             MBIL1 |    .209372    .218634     0.96   0.338    -.2191428    .6378867
             MBIL3 |   .2698732   .1789501     1.51   0.132    -.0808626     .620609
           zmsiops |   .1159007    .068695     1.69   0.092    -.0187391    .2505405
             _cons |  -.8080024   .1334942    -6.05   0.000    -1.069646   -.5463585
  -----------------+----------------------------------------------------------------
  zgls <-          |
         cmdvisits |   .0175841   .0007133    24.65   0.000     .0161861    .0189821
  singlemother0114 |  -.0925109   .0262239    -3.53   0.000    -.1439088    -.041113
    singlemother15 |  -.1671939   .0399598    -4.18   0.000    -.2455137   -.0888741
              cage |  -.0794816   .0116978    -6.79   0.000    -.1024088   -.0565544
              age2 |   .0075343   .0043437     1.73   0.083    -.0009791    .0160478
              age3 |   .0131756   .0031928     4.13   0.000     .0069179    .0194334
               sex |   -.079005   .0127368    -6.20   0.000    -.1039687   -.0540413
             VBIL1 |  -.0161005   .0243468    -0.66   0.508    -.0638192    .0316183
             VBIL3 |   .0072418   .0195857     0.37   0.712    -.0311455    .0456292
           zvsiops |   .0384754   .0083889     4.59   0.000     .0220333    .0549174
             MBIL1 |   .0518039   .0242219     2.14   0.032     .0043299     .099278
             MBIL3 |   .0435242    .019826     2.20   0.028      .004666    .0823824
           zmsiops |  -.0157474   .0076108    -2.07   0.039    -.0306644   -.0008304
             _cons |   .0056594   .0148004     0.38   0.702    -.0233489    .0346677
-------------------+----------------------------------------------------------------
   var(e.cmdvisits)|    78.6938   .7165391                      77.30187     80.1108
        var(e.zgls)|    .965839   .0087944                      .9487553    .9832303
------------------------------------------------------------------------------------
LR test of model vs. saturated: chi2(0)   =      0.00, Prob > chi2 =      .

. estat teffects


Direct effects
------------------------------------------------------------------------------------
                   |                 OIM
                   |      Coef.   Std. Err.      z    P>|z|     [95% Conf. Interval]
-------------------+----------------------------------------------------------------
Structural         |
  cmdvisits <-     |
  singlemother0114 |  -.7079873   .2366654    -2.99   0.003    -1.171843   -.2441316
    singlemother15 |  -.2578415   .3606921    -0.71   0.475    -.9647849     .449102
              cage |  -.6938312   .1054951    -6.58   0.000    -.9005978   -.4870646
              age2 |  -.0859265    .039204    -2.19   0.028     -.162765    -.009088
              age3 |   -.016108   .0288194    -0.56   0.576     -.072593     .040377
               sex |   1.781203   .1143951    15.57   0.000     1.556993    2.005414
             VBIL1 |   .0105153   .2197652     0.05   0.962    -.4202166    .4412472
             VBIL3 |   .0904661    .176789     0.51   0.609     -.256034    .4369662
           zvsiops |  -.0424865    .075722    -0.56   0.575     -.190899    .1059259
             MBIL1 |    .209372    .218634     0.96   0.338    -.2191428    .6378867
             MBIL3 |   .2698732   .1789501     1.51   0.132    -.0808626     .620609
           zmsiops |   .1159007    .068695     1.69   0.092    -.0187391    .2505405
  -----------------+----------------------------------------------------------------
  zgls <-          |
         cmdvisits |   .0175841   .0007133    24.65   0.000     .0161861    .0189821
  singlemother0114 |  -.0925109   .0262239    -3.53   0.000    -.1439088    -.041113
    singlemother15 |  -.1671939   .0399598    -4.18   0.000    -.2455137   -.0888741
              cage |  -.0794816   .0116978    -6.79   0.000    -.1024088   -.0565544
              age2 |   .0075343   .0043437     1.73   0.083    -.0009791    .0160478
              age3 |   .0131756   .0031928     4.13   0.000     .0069179    .0194334
               sex |   -.079005   .0127368    -6.20   0.000    -.1039687   -.0540413
             VBIL1 |  -.0161005   .0243468    -0.66   0.508    -.0638192    .0316183
             VBIL3 |   .0072418   .0195857     0.37   0.712    -.0311455    .0456292
           zvsiops |   .0384754   .0083889     4.59   0.000     .0220333    .0549174
             MBIL1 |   .0518039   .0242219     2.14   0.032     .0043299     .099278
             MBIL3 |   .0435242    .019826     2.20   0.028      .004666    .0823824
           zmsiops |  -.0157474   .0076108    -2.07   0.039    -.0306644   -.0008304
------------------------------------------------------------------------------------


Indirect effects
------------------------------------------------------------------------------------
                   |                 OIM
                   |      Coef.   Std. Err.      z    P>|z|     [95% Conf. Interval]
-------------------+----------------------------------------------------------------
Structural         |
  cmdvisits <-     |
  singlemother0114 |          0  (no path)
    singlemother15 |          0  (no path)
              cage |          0  (no path)
              age2 |          0  (no path)
              age3 |          0  (no path)
               sex |          0  (no path)
             VBIL1 |          0  (no path)
             VBIL3 |          0  (no path)
           zvsiops |          0  (no path)
             MBIL1 |          0  (no path)
             MBIL3 |          0  (no path)
           zmsiops |          0  (no path)
  -----------------+----------------------------------------------------------------
  zgls <-          |
         cmdvisits |          0  (no path)
  singlemother0114 |  -.0124493   .0041921    -2.97   0.003    -.0206656    -.004233
    singlemother15 |  -.0045339   .0063451    -0.71   0.475    -.0169701    .0079023
              cage |  -.0122004   .0019199    -6.35   0.000    -.0159634   -.0084374
              age2 |  -.0015109   .0006921    -2.18   0.029    -.0028674   -.0001545
              age3 |  -.0002832   .0005069    -0.56   0.576    -.0012767    .0007102
               sex |   .0313209   .0023792    13.16   0.000     .0266578     .035984
             VBIL1 |   .0001849   .0038644     0.05   0.962    -.0073891     .007759
             VBIL3 |   .0015908   .0031093     0.51   0.609    -.0045034     .007685
           zvsiops |  -.0007471   .0013318    -0.56   0.575    -.0033575    .0018633
             MBIL1 |   .0036816   .0038474     0.96   0.339    -.0038591    .0112224
             MBIL3 |   .0047455   .0031526     1.51   0.132    -.0014334    .0109244
           zmsiops |    .002038   .0012108     1.68   0.092     -.000335    .0044111
------------------------------------------------------------------------------------


Total effects
------------------------------------------------------------------------------------
                   |                 OIM
                   |      Coef.   Std. Err.      z    P>|z|     [95% Conf. Interval]
-------------------+----------------------------------------------------------------
Structural         |
  cmdvisits <-     |
  singlemother0114 |  -.7079873   .2366654    -2.99   0.003    -1.171843   -.2441316
    singlemother15 |  -.2578415   .3606921    -0.71   0.475    -.9647849     .449102
              cage |  -.6938312   .1054951    -6.58   0.000    -.9005978   -.4870646
              age2 |  -.0859265    .039204    -2.19   0.028     -.162765    -.009088
              age3 |   -.016108   .0288194    -0.56   0.576     -.072593     .040377
               sex |   1.781203   .1143951    15.57   0.000     1.556993    2.005414
             VBIL1 |   .0105153   .2197652     0.05   0.962    -.4202166    .4412472
             VBIL3 |   .0904661    .176789     0.51   0.609     -.256034    .4369662
           zvsiops |  -.0424865    .075722    -0.56   0.575     -.190899    .1059259
             MBIL1 |    .209372    .218634     0.96   0.338    -.2191428    .6378867
             MBIL3 |   .2698732   .1789501     1.51   0.132    -.0808626     .620609
           zmsiops |   .1159007    .068695     1.69   0.092    -.0187391    .2505405
  -----------------+----------------------------------------------------------------
  zgls <-          |
         cmdvisits |   .0175841   .0007133    24.65   0.000     .0161861    .0189821
  singlemother0114 |  -.1049602   .0265473    -3.95   0.000    -.1569919   -.0529285
    singlemother15 |  -.1717278   .0404596    -4.24   0.000    -.2510271   -.0924285
              cage |   -.091682   .0118336    -7.75   0.000    -.1148755   -.0684886
              age2 |   .0060234   .0043976     1.37   0.171    -.0025957    .0146425
              age3 |   .0128924   .0032327     3.99   0.000     .0065564    .0192284
               sex |  -.0476841   .0128319    -3.72   0.000    -.0728343    -.022534
             VBIL1 |  -.0159156   .0246515    -0.65   0.519    -.0642317    .0324005
             VBIL3 |   .0088326   .0198308     0.45   0.656     -.030035    .0477002
           zvsiops |   .0377283   .0084939     4.44   0.000     .0210805     .054376
             MBIL1 |   .0554855   .0245246     2.26   0.024     .0074181    .1035529
             MBIL3 |   .0482697   .0200732     2.40   0.016     .0089269    .0876124
           zmsiops |  -.0137094   .0077057    -1.78   0.075    -.0288123    .0013934
------------------------------------------------------------------------------------

. 
. sem (cfrnds <- singlemother0114 singlemother15 cage age2 age3 sex VBIL1 VBIL3 zvsiops MBIL1 MBIL3 zmsiops) ///
>         (zgls <- cfrnds singlemother0114 singlemother15 cage age2 age3 sex VBIL1 VBIL3 zvsiops MBIL1 MBIL3 zmsiops) /
> //
>         , nocapslatent

Endogenous variables

Observed:  cfrnds zgls

Exogenous variables

Observed:  singlemother0114 singlemother15 cage age2 age3 sex VBIL1 VBIL3 zvsiops MBIL1 MBIL3 zmsiops

Fitting target model:

Iteration 0:   log likelihood = -335497.73  
Iteration 1:   log likelihood = -335497.73  

Structural equation model                       Number of obs      =     24123
Estimation method  = ml
Log likelihood     = -335497.73

------------------------------------------------------------------------------------
                   |                 OIM
                   |      Coef.   Std. Err.      z    P>|z|     [95% Conf. Interval]
-------------------+----------------------------------------------------------------
Structural         |
  cfrnds <-        |
  singlemother0114 |    -.24779   .0756388    -3.28   0.001    -.3960394   -.0995406
    singlemother15 |   -.296921    .115278    -2.58   0.010    -.5228617   -.0709802
              cage |  -.0192082   .0337165    -0.57   0.569    -.0852913    .0468749
              age2 |   .1064008   .0125297     8.49   0.000      .081843    .1309585
              age3 |  -.0291935   .0092107    -3.17   0.002    -.0472462   -.0111408
               sex |   .1940379    .036561     5.31   0.000     .1223797    .2656961
             VBIL1 |  -.0382465   .0702375    -0.54   0.586    -.1759094    .0994164
             VBIL3 |   .2286238   .0565022     4.05   0.000     .1178816     .339366
           zvsiops |   .0177662   .0242009     0.73   0.463    -.0296668    .0651992
             MBIL1 |     .17092   .0698759     2.45   0.014     .0339657    .3078743
             MBIL3 |   .1983053   .0571929     3.47   0.001     .0862093    .3104013
           zmsiops |   .0460055   .0219551     2.10   0.036     .0029743    .0890367
             _cons |  -.4158532   .0426651    -9.75   0.000    -.4994752   -.3322312
  -----------------+----------------------------------------------------------------
  zgls <-          |
            cfrnds |   .0330896   .0022497    14.71   0.000     .0286803    .0374989
  singlemother0114 |  -.0967609   .0264349    -3.66   0.000    -.1485724   -.0449495
    singlemother15 |  -.1619028   .0402849    -4.02   0.000    -.2408598   -.0829458
              cage |  -.0910464    .011781    -7.73   0.000    -.1141367   -.0679561
              age2 |   .0025026   .0043846     0.57   0.568    -.0060909    .0110962
              age3 |   .0138584    .003219     4.31   0.000     .0075493    .0201675
               sex |  -.0541048   .0127822    -4.23   0.000    -.0791575    -.029052
             VBIL1 |    -.01465   .0245419    -0.60   0.551    -.0627512    .0334512
             VBIL3 |   .0012675   .0197492     0.06   0.949    -.0374401    .0399752
           zvsiops |   .0371404   .0084562     4.39   0.000     .0205666    .0537142
             MBIL1 |   .0498299   .0244184     2.04   0.041     .0019706    .0976891
             MBIL3 |   .0417078   .0199888     2.09   0.037     .0025305    .0808851
           zmsiops |  -.0152317    .007672    -1.99   0.047    -.0302687   -.0001948
             _cons |   .0052118    .014937     0.35   0.727    -.0240641    .0344877
-------------------+----------------------------------------------------------------
      var(e.cfrnds)|    8.03823   .0731913                       7.89605     8.18297
        var(e.zgls)|     .98137   .0089358                      .9640115     .999041
------------------------------------------------------------------------------------
LR test of model vs. saturated: chi2(0)   =      0.00, Prob > chi2 =      .

. estat teffects


Direct effects
------------------------------------------------------------------------------------
                   |                 OIM
                   |      Coef.   Std. Err.      z    P>|z|     [95% Conf. Interval]
-------------------+----------------------------------------------------------------
Structural         |
  cfrnds <-        |
  singlemother0114 |    -.24779   .0756388    -3.28   0.001    -.3960394   -.0995406
    singlemother15 |   -.296921    .115278    -2.58   0.010    -.5228617   -.0709802
              cage |  -.0192082   .0337165    -0.57   0.569    -.0852913    .0468749
              age2 |   .1064008   .0125297     8.49   0.000      .081843    .1309585
              age3 |  -.0291935   .0092107    -3.17   0.002    -.0472462   -.0111408
               sex |   .1940379    .036561     5.31   0.000     .1223797    .2656961
             VBIL1 |  -.0382465   .0702375    -0.54   0.586    -.1759094    .0994164
             VBIL3 |   .2286238   .0565022     4.05   0.000     .1178816     .339366
           zvsiops |   .0177662   .0242009     0.73   0.463    -.0296668    .0651992
             MBIL1 |     .17092   .0698759     2.45   0.014     .0339657    .3078743
             MBIL3 |   .1983053   .0571929     3.47   0.001     .0862093    .3104013
           zmsiops |   .0460055   .0219551     2.10   0.036     .0029743    .0890367
  -----------------+----------------------------------------------------------------
  zgls <-          |
            cfrnds |   .0330896   .0022497    14.71   0.000     .0286803    .0374989
  singlemother0114 |  -.0967609   .0264349    -3.66   0.000    -.1485724   -.0449495
    singlemother15 |  -.1619028   .0402849    -4.02   0.000    -.2408598   -.0829458
              cage |  -.0910464    .011781    -7.73   0.000    -.1141367   -.0679561
              age2 |   .0025026   .0043846     0.57   0.568    -.0060909    .0110962
              age3 |   .0138584    .003219     4.31   0.000     .0075493    .0201675
               sex |  -.0541048   .0127822    -4.23   0.000    -.0791575    -.029052
             VBIL1 |    -.01465   .0245419    -0.60   0.551    -.0627512    .0334512
             VBIL3 |   .0012675   .0197492     0.06   0.949    -.0374401    .0399752
           zvsiops |   .0371404   .0084562     4.39   0.000     .0205666    .0537142
             MBIL1 |   .0498299   .0244184     2.04   0.041     .0019706    .0976891
             MBIL3 |   .0417078   .0199888     2.09   0.037     .0025305    .0808851
           zmsiops |  -.0152317    .007672    -1.99   0.047    -.0302687   -.0001948
------------------------------------------------------------------------------------


Indirect effects
------------------------------------------------------------------------------------
                   |                 OIM
                   |      Coef.   Std. Err.      z    P>|z|     [95% Conf. Interval]
-------------------+----------------------------------------------------------------
Structural         |
  cfrnds <-        |
  singlemother0114 |          0  (no path)
    singlemother15 |          0  (no path)
              cage |          0  (no path)
              age2 |          0  (no path)
              age3 |          0  (no path)
               sex |          0  (no path)
             VBIL1 |          0  (no path)
             VBIL3 |          0  (no path)
           zvsiops |          0  (no path)
             MBIL1 |          0  (no path)
             MBIL3 |          0  (no path)
           zmsiops |          0  (no path)
  -----------------+----------------------------------------------------------------
  zgls <-          |
            cfrnds |          0  (no path)
  singlemother0114 |  -.0081993   .0025642    -3.20   0.001     -.013225   -.0031736
    singlemother15 |   -.009825   .0038725    -2.54   0.011    -.0174151   -.0022349
              cage |  -.0006356   .0011165    -0.57   0.569    -.0028239    .0015527
              age2 |   .0035208   .0004787     7.35   0.000     .0025824    .0044591
              age3 |   -.000966   .0003118    -3.10   0.002    -.0015771   -.0003549
               sex |   .0064206   .0012861     4.99   0.000     .0038999    .0089414
             VBIL1 |  -.0012656   .0023257    -0.54   0.586    -.0058239    .0032928
             VBIL3 |   .0075651   .0019391     3.90   0.000     .0037645    .0113656
           zvsiops |   .0005879   .0008018     0.73   0.463    -.0009836    .0021594
             MBIL1 |   .0056557   .0023439     2.41   0.016     .0010617    .0102497
             MBIL3 |   .0065618   .0019444     3.37   0.001      .002751    .0103727
           zmsiops |   .0015223   .0007338     2.07   0.038      .000084    .0029606
------------------------------------------------------------------------------------


Total effects
------------------------------------------------------------------------------------
                   |                 OIM
                   |      Coef.   Std. Err.      z    P>|z|     [95% Conf. Interval]
-------------------+----------------------------------------------------------------
Structural         |
  cfrnds <-        |
  singlemother0114 |    -.24779   .0756388    -3.28   0.001    -.3960394   -.0995406
    singlemother15 |   -.296921    .115278    -2.58   0.010    -.5228617   -.0709802
              cage |  -.0192082   .0337165    -0.57   0.569    -.0852913    .0468749
              age2 |   .1064008   .0125297     8.49   0.000      .081843    .1309585
              age3 |  -.0291935   .0092107    -3.17   0.002    -.0472462   -.0111408
               sex |   .1940379    .036561     5.31   0.000     .1223797    .2656961
             VBIL1 |  -.0382465   .0702375    -0.54   0.586    -.1759094    .0994164
             VBIL3 |   .2286238   .0565022     4.05   0.000     .1178816     .339366
           zvsiops |   .0177662   .0242009     0.73   0.463    -.0296668    .0651992
             MBIL1 |     .17092   .0698759     2.45   0.014     .0339657    .3078743
             MBIL3 |   .1983053   .0571929     3.47   0.001     .0862093    .3104013
           zmsiops |   .0460055   .0219551     2.10   0.036     .0029743    .0890367
  -----------------+----------------------------------------------------------------
  zgls <-          |
            cfrnds |   .0330896   .0022497    14.71   0.000     .0286803    .0374989
  singlemother0114 |  -.1049602   .0265473    -3.95   0.000    -.1569919   -.0529285
    singlemother15 |  -.1717278   .0404596    -4.24   0.000    -.2510271   -.0924285
              cage |   -.091682   .0118336    -7.75   0.000    -.1148755   -.0684886
              age2 |   .0060234   .0043976     1.37   0.171    -.0025957    .0146425
              age3 |   .0128924   .0032327     3.99   0.000     .0065564    .0192284
               sex |  -.0476841   .0128319    -3.72   0.000    -.0728343    -.022534
             VBIL1 |  -.0159156   .0246515    -0.65   0.519    -.0642317    .0324005
             VBIL3 |   .0088326   .0198308     0.45   0.656     -.030035    .0477002
           zvsiops |   .0377283   .0084939     4.44   0.000     .0210805     .054376
             MBIL1 |   .0554855   .0245246     2.26   0.024     .0074181    .1035529
             MBIL3 |   .0482697   .0200732     2.40   0.016     .0089269    .0876124
           zmsiops |  -.0137094   .0077057    -1.78   0.075    -.0288123    .0013934
------------------------------------------------------------------------------------

. 
. sem (cvisfrnd <- singlemother0114 singlemother15 cage age2 age3 sex VBIL1 VBIL3 zvsiops MBIL1 MBIL3 zmsiops) ///
>         (zgls <- cvisfrnd singlemother0114 singlemother15 cage age2 age3 sex VBIL1 VBIL3 zvsiops MBIL1 MBIL3 zmsiops)
>  ///
>         , nocapslatent

Endogenous variables

Observed:  cvisfrnd zgls

Exogenous variables

Observed:  singlemother0114 singlemother15 cage age2 age3 sex VBIL1 VBIL3 zvsiops MBIL1 MBIL3 zmsiops

Fitting target model:

Iteration 0:   log likelihood = -299066.22  
Iteration 1:   log likelihood = -299066.22  

Structural equation model                       Number of obs      =     24123
Estimation method  = ml
Log likelihood     = -299066.22

------------------------------------------------------------------------------------
                   |                 OIM
                   |      Coef.   Std. Err.      z    P>|z|     [95% Conf. Interval]
-------------------+----------------------------------------------------------------
Structural         |
  cvisfrnd <-      |
  singlemother0114 |  -.0058964   .0166977    -0.35   0.724    -.0386233    .0268304
    singlemother15 |   .0093374   .0254483     0.37   0.714    -.0405403     .059215
              cage |  -.1534002   .0074431   -20.61   0.000    -.1679884    -.138812
              age2 |     .02529    .002766     9.14   0.000     .0198687    .0307113
              age3 |   .0053599   .0020333     2.64   0.008     .0013747    .0093452
               sex |  -.0247107    .008071    -3.06   0.002    -.0405296   -.0088917
             VBIL1 |  -.0011642   .0155053    -0.08   0.940     -.031554    .0292257
             VBIL3 |   .0423442   .0124732     3.39   0.001     .0178972    .0667911
           zvsiops |   .0095512   .0053425     1.79   0.074    -.0009198    .0200223
             MBIL1 |   .0338376   .0154255     2.19   0.028     .0036042     .064071
             MBIL3 |   .0616376   .0126256     4.88   0.000     .0368918    .0863835
           zmsiops |  -.0060376   .0048467    -1.25   0.213    -.0155369    .0034618
             _cons |  -.0750055   .0094185    -7.96   0.000    -.0934655   -.0565455
  -----------------+----------------------------------------------------------------
  zgls <-          |
          cvisfrnd |   .1419955   .0101955    13.93   0.000     .1220127    .1619784
  singlemother0114 |  -.1041229   .0264412    -3.94   0.000    -.1559468   -.0522991
    singlemother15 |  -.1730537    .040298    -4.29   0.000    -.2520363    -.094071
              cage |  -.0698999   .0118896    -5.88   0.000    -.0932031   -.0465966
              age2 |   .0024323   .0043876     0.55   0.579    -.0061672    .0110319
              age3 |   .0121313   .0032203     3.77   0.000     .0058197    .0184429
               sex |  -.0441753   .0127831    -3.46   0.001    -.0692298   -.0191208
             VBIL1 |  -.0157503    .024553    -0.64   0.521    -.0638733    .0323728
             VBIL3 |   .0028199   .0197563     0.14   0.886    -.0359016    .0415415
           zvsiops |    .036372   .0084605     4.30   0.000     .0197897    .0529543
             MBIL1 |   .0506808   .0244291     2.07   0.038     .0028007    .0985608
             MBIL3 |   .0395174   .0200029     1.98   0.048     .0003125    .0787223
           zmsiops |  -.0128521   .0076751    -1.67   0.094    -.0278951    .0021908
             _cons |   .0021018   .0149341     0.14   0.888    -.0271684    .0313721
-------------------+----------------------------------------------------------------
    var(e.cvisfrnd)|    .391727   .0035668                      .3847982    .3987806
        var(e.zgls)|   .9822729    .008944                      .9648985    .9999602
------------------------------------------------------------------------------------
LR test of model vs. saturated: chi2(0)   =      0.00, Prob > chi2 =      .

. estat teffects


Direct effects
------------------------------------------------------------------------------------
                   |                 OIM
                   |      Coef.   Std. Err.      z    P>|z|     [95% Conf. Interval]
-------------------+----------------------------------------------------------------
Structural         |
  cvisfrnd <-      |
  singlemother0114 |  -.0058964   .0166977    -0.35   0.724    -.0386233    .0268304
    singlemother15 |   .0093374   .0254483     0.37   0.714    -.0405403     .059215
              cage |  -.1534002   .0074431   -20.61   0.000    -.1679884    -.138812
              age2 |     .02529    .002766     9.14   0.000     .0198687    .0307113
              age3 |   .0053599   .0020333     2.64   0.008     .0013747    .0093452
               sex |  -.0247107    .008071    -3.06   0.002    -.0405296   -.0088917
             VBIL1 |  -.0011642   .0155053    -0.08   0.940     -.031554    .0292257
             VBIL3 |   .0423442   .0124732     3.39   0.001     .0178972    .0667911
           zvsiops |   .0095512   .0053425     1.79   0.074    -.0009198    .0200223
             MBIL1 |   .0338376   .0154255     2.19   0.028     .0036042     .064071
             MBIL3 |   .0616376   .0126256     4.88   0.000     .0368918    .0863835
           zmsiops |  -.0060376   .0048467    -1.25   0.213    -.0155369    .0034618
  -----------------+----------------------------------------------------------------
  zgls <-          |
          cvisfrnd |   .1419955   .0101955    13.93   0.000     .1220127    .1619784
  singlemother0114 |  -.1041229   .0264412    -3.94   0.000    -.1559468   -.0522991
    singlemother15 |  -.1730537    .040298    -4.29   0.000    -.2520363    -.094071
              cage |  -.0698999   .0118896    -5.88   0.000    -.0932031   -.0465966
              age2 |   .0024323   .0043876     0.55   0.579    -.0061672    .0110319
              age3 |   .0121313   .0032203     3.77   0.000     .0058197    .0184429
               sex |  -.0441753   .0127831    -3.46   0.001    -.0692298   -.0191208
             VBIL1 |  -.0157503    .024553    -0.64   0.521    -.0638733    .0323728
             VBIL3 |   .0028199   .0197563     0.14   0.886    -.0359016    .0415415
           zvsiops |    .036372   .0084605     4.30   0.000     .0197897    .0529543
             MBIL1 |   .0506808   .0244291     2.07   0.038     .0028007    .0985608
             MBIL3 |   .0395174   .0200029     1.98   0.048     .0003125    .0787223
           zmsiops |  -.0128521   .0076751    -1.67   0.094    -.0278951    .0021908
------------------------------------------------------------------------------------


Indirect effects
------------------------------------------------------------------------------------
                   |                 OIM
                   |      Coef.   Std. Err.      z    P>|z|     [95% Conf. Interval]
-------------------+----------------------------------------------------------------
Structural         |
  cvisfrnd <-      |
  singlemother0114 |          0  (no path)
    singlemother15 |          0  (no path)
              cage |          0  (no path)
              age2 |          0  (no path)
              age3 |          0  (no path)
               sex |          0  (no path)
             VBIL1 |          0  (no path)
             VBIL3 |          0  (no path)
           zvsiops |          0  (no path)
             MBIL1 |          0  (no path)
             MBIL3 |          0  (no path)
           zmsiops |          0  (no path)
  -----------------+----------------------------------------------------------------
  zgls <-          |
          cvisfrnd |          0  (no path)
  singlemother0114 |  -.0008373   .0023718    -0.35   0.724    -.0054858    .0038113
    singlemother15 |   .0013259   .0036148     0.37   0.714     -.005759    .0084107
              cage |  -.0217821   .0018876   -11.54   0.000    -.0254818   -.0180825
              age2 |   .0035911   .0004698     7.64   0.000     .0026702    .0045119
              age3 |   .0007611   .0002938     2.59   0.010     .0001852     .001337
               sex |  -.0035088   .0011734    -2.99   0.003    -.0058087    -.001209
             VBIL1 |  -.0001653   .0022017    -0.08   0.940    -.0044806      .00415
             VBIL3 |   .0060127    .001823     3.30   0.001     .0024397    .0095857
           zvsiops |   .0013562   .0007648     1.77   0.076    -.0001428    .0028553
             MBIL1 |   .0048048   .0022174     2.17   0.030     .0004589    .0091507
             MBIL3 |   .0087523   .0018997     4.61   0.000     .0050289    .0124757
           zmsiops |  -.0008573    .000691    -1.24   0.215    -.0022116    .0004969
------------------------------------------------------------------------------------


Total effects
------------------------------------------------------------------------------------
                   |                 OIM
                   |      Coef.   Std. Err.      z    P>|z|     [95% Conf. Interval]
-------------------+----------------------------------------------------------------
Structural         |
  cvisfrnd <-      |
  singlemother0114 |  -.0058964   .0166977    -0.35   0.724    -.0386233    .0268304
    singlemother15 |   .0093374   .0254483     0.37   0.714    -.0405403     .059215
              cage |  -.1534002   .0074431   -20.61   0.000    -.1679884    -.138812
              age2 |     .02529    .002766     9.14   0.000     .0198687    .0307113
              age3 |   .0053599   .0020333     2.64   0.008     .0013747    .0093452
               sex |  -.0247107    .008071    -3.06   0.002    -.0405296   -.0088917
             VBIL1 |  -.0011642   .0155053    -0.08   0.940     -.031554    .0292257
             VBIL3 |   .0423442   .0124732     3.39   0.001     .0178972    .0667911
           zvsiops |   .0095512   .0053425     1.79   0.074    -.0009198    .0200223
             MBIL1 |   .0338376   .0154255     2.19   0.028     .0036042     .064071
             MBIL3 |   .0616376   .0126256     4.88   0.000     .0368918    .0863835
           zmsiops |  -.0060376   .0048467    -1.25   0.213    -.0155369    .0034618
  -----------------+----------------------------------------------------------------
  zgls <-          |
          cvisfrnd |   .1419955   .0101955    13.93   0.000     .1220127    .1619784
  singlemother0114 |  -.1049602   .0265473    -3.95   0.000    -.1569919   -.0529285
    singlemother15 |  -.1717278   .0404596    -4.24   0.000    -.2510271   -.0924285
              cage |   -.091682   .0118336    -7.75   0.000    -.1148755   -.0684886
              age2 |   .0060234   .0043976     1.37   0.171    -.0025957    .0146425
              age3 |   .0128924   .0032327     3.99   0.000     .0065564    .0192284
               sex |  -.0476841   .0128319    -3.72   0.000    -.0728343    -.022534
             VBIL1 |  -.0159156   .0246515    -0.65   0.519    -.0642317    .0324005
             VBIL3 |   .0088326   .0198308     0.45   0.656     -.030035    .0477002
           zvsiops |   .0377283   .0084939     4.44   0.000     .0210805     .054376
             MBIL1 |   .0554855   .0245246     2.26   0.024     .0074181    .1035529
             MBIL3 |   .0482697   .0200732     2.40   0.016     .0089269    .0876124
           zmsiops |  -.0137094   .0077057    -1.78   0.075    -.0288123    .0013934
------------------------------------------------------------------------------------

. 
. sem (cvisfam <- singlemother0114 singlemother15 cage age2 age3 sex VBIL1 VBIL3 zvsiops MBIL1 MBIL3 zmsiops) ///
>         (zgls <- cvisfam singlemother0114 singlemother15 cage age2 age3 sex VBIL1 VBIL3 zvsiops MBIL1 MBIL3 zmsiops) 
> ///
>         , nocapslatent

Endogenous variables

Observed:  cvisfam zgls

Exogenous variables

Observed:  singlemother0114 singlemother15 cage age2 age3 sex VBIL1 VBIL3 zvsiops MBIL1 MBIL3 zmsiops

Fitting target model:

Iteration 0:   log likelihood = -301320.34  
Iteration 1:   log likelihood = -301320.34  

Structural equation model                       Number of obs      =     24123
Estimation method  = ml
Log likelihood     = -301320.34

------------------------------------------------------------------------------------
                   |                 OIM
                   |      Coef.   Std. Err.      z    P>|z|     [95% Conf. Interval]
-------------------+----------------------------------------------------------------
Structural         |
  cvisfam <-       |
  singlemother0114 |  -.0268342   .0182901    -1.47   0.142    -.0626821    .0090138
    singlemother15 |  -.0631743   .0278752    -2.27   0.023    -.1178087   -.0085398
              cage |  -.1085106   .0081529   -13.31   0.000    -.1244901   -.0925312
              age2 |  -.0170905   .0030298    -5.64   0.000    -.0230288   -.0111522
              age3 |   .0253753   .0022272    11.39   0.000       .02101    .0297406
               sex |  -.0825509   .0088408    -9.34   0.000    -.0998785   -.0652234
             VBIL1 |  -.0103557    .016984    -0.61   0.542    -.0436438    .0229324
             VBIL3 |  -.0662566   .0136627    -4.85   0.000     -.093035   -.0394781
           zvsiops |  -.0142089    .005852    -2.43   0.015    -.0256786   -.0027392
             MBIL1 |  -.0705276   .0168966    -4.17   0.000    -.1036443   -.0374108
             MBIL3 |  -.0807729   .0138297    -5.84   0.000    -.1078787   -.0536671
           zmsiops |  -.0050812   .0053089    -0.96   0.339    -.0154865    .0053241
             _cons |   .1328837   .0103168    12.88   0.000     .1126631    .1531042
  -----------------+----------------------------------------------------------------
  zgls <-          |
           cvisfam |   .0833838   .0093297     8.94   0.000     .0650978    .1016697
  singlemother0114 |  -.1027227   .0265046    -3.88   0.000    -.1546707   -.0507746
    singlemother15 |  -.1664601   .0403971    -4.12   0.000    -.2456369   -.0872833
              cage |   -.082634   .0118574    -6.97   0.000     -.105874    -.059394
              age2 |   .0074485   .0043932     1.70   0.090    -.0011621     .016059
              age3 |   .0107765   .0032361     3.33   0.001     .0044339    .0171191
               sex |  -.0408007   .0128339    -3.18   0.001    -.0659547   -.0156468
             VBIL1 |  -.0150521    .024611    -0.61   0.541    -.0632887    .0331846
             VBIL3 |   .0143573   .0198077     0.72   0.469     -.024465    .0531797
           zvsiops |   .0389131   .0084809     4.59   0.000     .0222908    .0555353
             MBIL1 |   .0613664    .024493     2.51   0.012     .0133611    .1093717
             MBIL3 |   .0550048   .0200542     2.74   0.006     .0156992    .0943104
           zmsiops |  -.0132857   .0076931    -1.73   0.084    -.0283639    .0017924
             _cons |   -.019629   .0150009    -1.31   0.191    -.0490302    .0097723
-------------------+----------------------------------------------------------------
     var(e.cvisfam)|    .470007   .0042796                      .4616936    .4784702
        var(e.zgls)|   .9869033   .0089862                       .969447    1.004674
------------------------------------------------------------------------------------
LR test of model vs. saturated: chi2(0)   =      0.00, Prob > chi2 =      .

. estat teffects


Direct effects
------------------------------------------------------------------------------------
                   |                 OIM
                   |      Coef.   Std. Err.      z    P>|z|     [95% Conf. Interval]
-------------------+----------------------------------------------------------------
Structural         |
  cvisfam <-       |
  singlemother0114 |  -.0268342   .0182901    -1.47   0.142    -.0626821    .0090138
    singlemother15 |  -.0631743   .0278752    -2.27   0.023    -.1178087   -.0085398
              cage |  -.1085106   .0081529   -13.31   0.000    -.1244901   -.0925312
              age2 |  -.0170905   .0030298    -5.64   0.000    -.0230288   -.0111522
              age3 |   .0253753   .0022272    11.39   0.000       .02101    .0297406
               sex |  -.0825509   .0088408    -9.34   0.000    -.0998785   -.0652234
             VBIL1 |  -.0103557    .016984    -0.61   0.542    -.0436438    .0229324
             VBIL3 |  -.0662566   .0136627    -4.85   0.000     -.093035   -.0394781
           zvsiops |  -.0142089    .005852    -2.43   0.015    -.0256786   -.0027392
             MBIL1 |  -.0705276   .0168966    -4.17   0.000    -.1036443   -.0374108
             MBIL3 |  -.0807729   .0138297    -5.84   0.000    -.1078787   -.0536671
           zmsiops |  -.0050812   .0053089    -0.96   0.339    -.0154865    .0053241
  -----------------+----------------------------------------------------------------
  zgls <-          |
           cvisfam |   .0833838   .0093297     8.94   0.000     .0650978    .1016697
  singlemother0114 |  -.1027227   .0265046    -3.88   0.000    -.1546707   -.0507746
    singlemother15 |  -.1664601   .0403971    -4.12   0.000    -.2456369   -.0872833
              cage |   -.082634   .0118574    -6.97   0.000     -.105874    -.059394
              age2 |   .0074485   .0043932     1.70   0.090    -.0011621     .016059
              age3 |   .0107765   .0032361     3.33   0.001     .0044339    .0171191
               sex |  -.0408007   .0128339    -3.18   0.001    -.0659547   -.0156468
             VBIL1 |  -.0150521    .024611    -0.61   0.541    -.0632887    .0331846
             VBIL3 |   .0143573   .0198077     0.72   0.469     -.024465    .0531797
           zvsiops |   .0389131   .0084809     4.59   0.000     .0222908    .0555353
             MBIL1 |   .0613664    .024493     2.51   0.012     .0133611    .1093717
             MBIL3 |   .0550048   .0200542     2.74   0.006     .0156992    .0943104
           zmsiops |  -.0132857   .0076931    -1.73   0.084    -.0283639    .0017924
------------------------------------------------------------------------------------


Indirect effects
------------------------------------------------------------------------------------
                   |                 OIM
                   |      Coef.   Std. Err.      z    P>|z|     [95% Conf. Interval]
-------------------+----------------------------------------------------------------
Structural         |
  cvisfam <-       |
  singlemother0114 |          0  (no path)
    singlemother15 |          0  (no path)
              cage |          0  (no path)
              age2 |          0  (no path)
              age3 |          0  (no path)
               sex |          0  (no path)
             VBIL1 |          0  (no path)
             VBIL3 |          0  (no path)
           zvsiops |          0  (no path)
             MBIL1 |          0  (no path)
             MBIL3 |          0  (no path)
           zmsiops |          0  (no path)
  -----------------+----------------------------------------------------------------
  zgls <-          |
           cvisfam |          0  (no path)
  singlemother0114 |  -.0022375   .0015455    -1.45   0.148    -.0052667    .0007916
    singlemother15 |  -.0052677   .0023979    -2.20   0.028    -.0099675   -.0005679
              cage |   -.009048   .0012195    -7.42   0.000    -.0114381   -.0066579
              age2 |  -.0014251   .0002987    -4.77   0.000    -.0020106   -.0008395
              age3 |   .0021159   .0003009     7.03   0.000     .0015261    .0027056
               sex |  -.0068834   .0010661    -6.46   0.000     -.008973   -.0047939
             VBIL1 |  -.0008635   .0014195    -0.61   0.543    -.0036456    .0019186
             VBIL3 |  -.0055247   .0012962    -4.26   0.000    -.0080651   -.0029843
           zvsiops |  -.0011848   .0005056    -2.34   0.019    -.0021758   -.0001937
             MBIL1 |  -.0058809    .001555    -3.78   0.000    -.0089286   -.0028331
             MBIL3 |  -.0067351   .0013776    -4.89   0.000    -.0094351   -.0040352
           zmsiops |  -.0004237   .0004452    -0.95   0.341    -.0012963    .0004489
------------------------------------------------------------------------------------


Total effects
------------------------------------------------------------------------------------
                   |                 OIM
                   |      Coef.   Std. Err.      z    P>|z|     [95% Conf. Interval]
-------------------+----------------------------------------------------------------
Structural         |
  cvisfam <-       |
  singlemother0114 |  -.0268342   .0182901    -1.47   0.142    -.0626821    .0090138
    singlemother15 |  -.0631743   .0278752    -2.27   0.023    -.1178087   -.0085398
              cage |  -.1085106   .0081529   -13.31   0.000    -.1244901   -.0925312
              age2 |  -.0170905   .0030298    -5.64   0.000    -.0230288   -.0111522
              age3 |   .0253753   .0022272    11.39   0.000       .02101    .0297406
               sex |  -.0825509   .0088408    -9.34   0.000    -.0998785   -.0652234
             VBIL1 |  -.0103557    .016984    -0.61   0.542    -.0436438    .0229324
             VBIL3 |  -.0662566   .0136627    -4.85   0.000     -.093035   -.0394781
           zvsiops |  -.0142089    .005852    -2.43   0.015    -.0256786   -.0027392
             MBIL1 |  -.0705276   .0168966    -4.17   0.000    -.1036443   -.0374108
             MBIL3 |  -.0807729   .0138297    -5.84   0.000    -.1078787   -.0536671
           zmsiops |  -.0050812   .0053089    -0.96   0.339    -.0154865    .0053241
  -----------------+----------------------------------------------------------------
  zgls <-          |
           cvisfam |   .0833838   .0093297     8.94   0.000     .0650978    .1016697
  singlemother0114 |  -.1049602   .0265473    -3.95   0.000    -.1569919   -.0529285
    singlemother15 |  -.1717278   .0404596    -4.24   0.000    -.2510271   -.0924285
              cage |   -.091682   .0118336    -7.75   0.000    -.1148755   -.0684886
              age2 |   .0060234   .0043976     1.37   0.171    -.0025957    .0146425
              age3 |   .0128924   .0032327     3.99   0.000     .0065564    .0192284
               sex |  -.0476841   .0128319    -3.72   0.000    -.0728343    -.022534
             VBIL1 |  -.0159156   .0246515    -0.65   0.519    -.0642317    .0324005
             VBIL3 |   .0088326   .0198308     0.45   0.656     -.030035    .0477002
           zvsiops |   .0377283   .0084939     4.44   0.000     .0210805     .054376
             MBIL1 |   .0554855   .0245246     2.26   0.024     .0074181    .1035529
             MBIL3 |   .0482697   .0200732     2.40   0.016     .0089269    .0876124
           zmsiops |  -.0137094   .0077057    -1.78   0.075    -.0288123    .0013934
------------------------------------------------------------------------------------

. 
. sem (cpart <- singlemother0114 singlemother15 cage age2 age3 sex VBIL1 VBIL3 zvsiops MBIL1 MBIL3 zmsiops) ///
>         (zgls <- cpart singlemother0114 singlemother15 cage age2 age3 sex VBIL1 VBIL3 zvsiops MBIL1 MBIL3 zmsiops) //
> /
>         , nocapslatent

Endogenous variables

Observed:  cpart zgls

Exogenous variables

Observed:  singlemother0114 singlemother15 cage age2 age3 sex VBIL1 VBIL3 zvsiops MBIL1 MBIL3 zmsiops

Fitting target model:

Iteration 0:   log likelihood =  -285183.1  
Iteration 1:   log likelihood =  -285183.1  

Structural equation model                       Number of obs      =     24123
Estimation method  = ml
Log likelihood     =  -285183.1

------------------------------------------------------------------------------------
                   |                 OIM
                   |      Coef.   Std. Err.      z    P>|z|     [95% Conf. Interval]
-------------------+----------------------------------------------------------------
Structural         |
  cpart <-         |
  singlemother0114 |  -.0179101   .0094663    -1.89   0.058    -.0364637    .0006435
    singlemother15 |   -.037607   .0144272    -2.61   0.009    -.0658838   -.0093302
              cage |   .0781403   .0042197    18.52   0.000     .0698699    .0864107
              age2 |  -.1181082   .0015681   -75.32   0.000    -.1211816   -.1150347
              age3 |    .034194   .0011527    29.66   0.000     .0319346    .0364533
               sex |   -.009595   .0045757    -2.10   0.036    -.0185631   -.0006269
             VBIL1 |   -.009236   .0087903    -1.05   0.293    -.0264648    .0079927
             VBIL3 |    .008357   .0070713     1.18   0.237    -.0055025    .0222166
           zvsiops |  -.0046152   .0030288    -1.52   0.128    -.0105515    .0013211
             MBIL1 |  -.0017287   .0087451    -0.20   0.843    -.0188687    .0154113
             MBIL3 |  -.0143373   .0071578    -2.00   0.045    -.0283662   -.0003083
           zmsiops |  -.0110843   .0027477    -4.03   0.000    -.0164697   -.0056989
             _cons |   .2173714   .0053396    40.71   0.000      .206906    .2278368
  -----------------+----------------------------------------------------------------
  zgls <-          |
             cpart |   .4316177    .017841    24.19   0.000       .39665    .4665853
  singlemother0114 |  -.0972299   .0262329    -3.71   0.000    -.1486454   -.0458143
    singlemother15 |   -.155496   .0399832    -3.89   0.000    -.2338615   -.0771304
              cage |  -.1254088   .0117754   -10.65   0.000    -.1484882   -.1023294
              age2 |    .057001   .0048292    11.80   0.000      .047536     .066466
              age3 |  -.0018663   .0032519    -0.57   0.566      -.00824    .0045074
               sex |  -.0435428   .0126802    -3.43   0.001    -.0683955     -.01869
             VBIL1 |  -.0119291   .0243584    -0.49   0.624    -.0596706    .0358124
             VBIL3 |   .0052256   .0195951     0.27   0.790    -.0331801    .0436312
           zvsiops |   .0397203   .0083931     4.73   0.000     .0232701    .0561705
             MBIL1 |   .0562317   .0242325     2.32   0.020      .008737    .1037264
             MBIL3 |   .0544579   .0198357     2.75   0.006     .0155806    .0933351
           zmsiops |  -.0089252   .0076164    -1.17   0.241    -.0238532    .0060027
             _cons |  -.1023699   .0152957    -6.69   0.000     -.132349   -.0723909
-------------------+----------------------------------------------------------------
       var(e.cpart)|   .1259017   .0011464                      .1236747    .1281687
        var(e.zgls)|   .9667165   .0088023                      .9496172    .9841236
------------------------------------------------------------------------------------
LR test of model vs. saturated: chi2(0)   =      0.00, Prob > chi2 =      .

. estat teffects


Direct effects
------------------------------------------------------------------------------------
                   |                 OIM
                   |      Coef.   Std. Err.      z    P>|z|     [95% Conf. Interval]
-------------------+----------------------------------------------------------------
Structural         |
  cpart <-         |
  singlemother0114 |  -.0179101   .0094663    -1.89   0.058    -.0364637    .0006435
    singlemother15 |   -.037607   .0144272    -2.61   0.009    -.0658838   -.0093302
              cage |   .0781403   .0042197    18.52   0.000     .0698699    .0864107
              age2 |  -.1181082   .0015681   -75.32   0.000    -.1211816   -.1150347
              age3 |    .034194   .0011527    29.66   0.000     .0319346    .0364533
               sex |   -.009595   .0045757    -2.10   0.036    -.0185631   -.0006269
             VBIL1 |   -.009236   .0087903    -1.05   0.293    -.0264648    .0079927
             VBIL3 |    .008357   .0070713     1.18   0.237    -.0055025    .0222166
           zvsiops |  -.0046152   .0030288    -1.52   0.128    -.0105515    .0013211
             MBIL1 |  -.0017287   .0087451    -0.20   0.843    -.0188687    .0154113
             MBIL3 |  -.0143373   .0071578    -2.00   0.045    -.0283662   -.0003083
           zmsiops |  -.0110843   .0027477    -4.03   0.000    -.0164697   -.0056989
  -----------------+----------------------------------------------------------------
  zgls <-          |
             cpart |   .4316177    .017841    24.19   0.000       .39665    .4665853
  singlemother0114 |  -.0972299   .0262329    -3.71   0.000    -.1486454   -.0458143
    singlemother15 |   -.155496   .0399832    -3.89   0.000    -.2338615   -.0771304
              cage |  -.1254088   .0117754   -10.65   0.000    -.1484882   -.1023294
              age2 |    .057001   .0048292    11.80   0.000      .047536     .066466
              age3 |  -.0018663   .0032519    -0.57   0.566      -.00824    .0045074
               sex |  -.0435428   .0126802    -3.43   0.001    -.0683955     -.01869
             VBIL1 |  -.0119291   .0243584    -0.49   0.624    -.0596706    .0358124
             VBIL3 |   .0052256   .0195951     0.27   0.790    -.0331801    .0436312
           zvsiops |   .0397203   .0083931     4.73   0.000     .0232701    .0561705
             MBIL1 |   .0562317   .0242325     2.32   0.020      .008737    .1037264
             MBIL3 |   .0544579   .0198357     2.75   0.006     .0155806    .0933351
           zmsiops |  -.0089252   .0076164    -1.17   0.241    -.0238532    .0060027
------------------------------------------------------------------------------------


Indirect effects
------------------------------------------------------------------------------------
                   |                 OIM
                   |      Coef.   Std. Err.      z    P>|z|     [95% Conf. Interval]
-------------------+----------------------------------------------------------------
Structural         |
  cpart <-         |
  singlemother0114 |          0  (no path)
    singlemother15 |          0  (no path)
              cage |          0  (no path)
              age2 |          0  (no path)
              age3 |          0  (no path)
               sex |          0  (no path)
             VBIL1 |          0  (no path)
             VBIL3 |          0  (no path)
           zvsiops |          0  (no path)
             MBIL1 |          0  (no path)
             MBIL3 |          0  (no path)
           zmsiops |          0  (no path)
  -----------------+----------------------------------------------------------------
  zgls <-          |
             cpart |          0  (no path)
  singlemother0114 |  -.0077303   .0040983    -1.89   0.059    -.0157628    .0003022
    singlemother15 |  -.0162318   .0062631    -2.59   0.010    -.0285073   -.0039564
              cage |   .0337267   .0022936    14.70   0.000     .0292314    .0382221
              age2 |  -.0509776   .0022132   -23.03   0.000    -.0553154   -.0466398
              age3 |   .0147587   .0007872    18.75   0.000     .0132158    .0163016
               sex |  -.0041414   .0019823    -2.09   0.037    -.0080267   -.0002561
             VBIL1 |  -.0039864   .0037976    -1.05   0.294    -.0114297    .0034568
             VBIL3 |    .003607   .0030557     1.18   0.238    -.0023821    .0095962
           zvsiops |   -.001992   .0013099    -1.52   0.128    -.0045593    .0005753
             MBIL1 |  -.0007462   .0037747    -0.20   0.843    -.0081443     .006652
             MBIL3 |  -.0061882      .0031    -2.00   0.046    -.0122641   -.0001124
           zmsiops |  -.0047842   .0012023    -3.98   0.000    -.0071407   -.0024276
------------------------------------------------------------------------------------


Total effects
------------------------------------------------------------------------------------
                   |                 OIM
                   |      Coef.   Std. Err.      z    P>|z|     [95% Conf. Interval]
-------------------+----------------------------------------------------------------
Structural         |
  cpart <-         |
  singlemother0114 |  -.0179101   .0094663    -1.89   0.058    -.0364637    .0006435
    singlemother15 |   -.037607   .0144272    -2.61   0.009    -.0658838   -.0093302
              cage |   .0781403   .0042197    18.52   0.000     .0698699    .0864107
              age2 |  -.1181082   .0015681   -75.32   0.000    -.1211816   -.1150347
              age3 |    .034194   .0011527    29.66   0.000     .0319346    .0364533
               sex |   -.009595   .0045757    -2.10   0.036    -.0185631   -.0006269
             VBIL1 |   -.009236   .0087903    -1.05   0.293    -.0264648    .0079927
             VBIL3 |    .008357   .0070713     1.18   0.237    -.0055025    .0222166
           zvsiops |  -.0046152   .0030288    -1.52   0.128    -.0105515    .0013211
             MBIL1 |  -.0017287   .0087451    -0.20   0.843    -.0188687    .0154113
             MBIL3 |  -.0143373   .0071578    -2.00   0.045    -.0283662   -.0003083
           zmsiops |  -.0110843   .0027477    -4.03   0.000    -.0164697   -.0056989
  -----------------+----------------------------------------------------------------
  zgls <-          |
             cpart |   .4316177    .017841    24.19   0.000       .39665    .4665853
  singlemother0114 |  -.1049602   .0265473    -3.95   0.000    -.1569919   -.0529285
    singlemother15 |  -.1717278   .0404596    -4.24   0.000    -.2510271   -.0924285
              cage |   -.091682   .0118336    -7.75   0.000    -.1148755   -.0684886
              age2 |   .0060234   .0043976     1.37   0.171    -.0025957    .0146425
              age3 |   .0128924   .0032327     3.99   0.000     .0065564    .0192284
               sex |  -.0476841   .0128319    -3.72   0.000    -.0728343    -.022534
             VBIL1 |  -.0159156   .0246515    -0.65   0.519    -.0642317    .0324005
             VBIL3 |   .0088326   .0198308     0.45   0.656     -.030035    .0477002
           zvsiops |   .0377283   .0084939     4.44   0.000     .0210805     .054376
             MBIL1 |   .0554855   .0245246     2.26   0.024     .0074181    .1035529
             MBIL3 |   .0482697   .0200732     2.40   0.016     .0089269    .0876124
           zmsiops |  -.0137094   .0077057    -1.78   0.075    -.0288123    .0013934
------------------------------------------------------------------------------------

. 
. sem (cdivorced <- singlemother0114 singlemother15 cage age2 age3 sex VBIL1 VBIL3 zvsiops MBIL1 MBIL3 zmsiops) ///
>         (zgls <- cdivorced singlemother0114 singlemother15 cage age2 age3 sex VBIL1 VBIL3 zvsiops MBIL1 MBIL3 zmsiops
> ) ///
>         , nocapslatent

Endogenous variables

Observed:  cdivorced zgls

Exogenous variables

Observed:  singlemother0114 singlemother15 cage age2 age3 sex VBIL1 VBIL3 zvsiops MBIL1 MBIL3 zmsiops

Fitting target model:

Iteration 0:   log likelihood = -256496.34  
Iteration 1:   log likelihood = -256496.34  

Structural equation model                       Number of obs      =     24123
Estimation method  = ml
Log likelihood     = -256496.34

------------------------------------------------------------------------------------
                   |                 OIM
                   |      Coef.   Std. Err.      z    P>|z|     [95% Conf. Interval]
-------------------+----------------------------------------------------------------
Structural         |
  cdivorced <-     |
  singlemother0114 |   .0050786   .0028583     1.78   0.076    -.0005235    .0106808
    singlemother15 |   .0105448   .0043562     2.42   0.015     .0020068    .0190828
              cage |   .0245544   .0012741    19.27   0.000     .0220572    .0270516
              age2 |  -.0013186   .0004735    -2.78   0.005    -.0022466   -.0003906
              age3 |  -.0036793   .0003481   -10.57   0.000    -.0043615   -.0029971
               sex |  -.0060142   .0013816    -4.35   0.000    -.0087221   -.0033063
             VBIL1 |  -.0041744   .0026542    -1.57   0.116    -.0093765    .0010277
             VBIL3 |  -.0036732   .0021351    -1.72   0.085     -.007858    .0005116
           zvsiops |   .0027083   .0009145     2.96   0.003     .0009159    .0045007
             MBIL1 |  -.0064332   .0026405    -2.44   0.015    -.0116085   -.0012579
             MBIL3 |  -.0051232   .0021612    -2.37   0.018    -.0093591   -.0008872
           zmsiops |   .0023615   .0008297     2.85   0.004     .0007354    .0039876
             _cons |   .0114069   .0016123     7.08   0.000      .008247    .0145669
  -----------------+----------------------------------------------------------------
  zgls <-          |
         cdivorced |  -.7928621   .0595813   -13.31   0.000    -.9096393   -.6760848
  singlemother0114 |  -.1009335   .0264521    -3.82   0.000    -.1527787   -.0490884
    singlemother15 |  -.1633672   .0403168    -4.05   0.000    -.2423867   -.0843478
              cage |  -.0722138   .0118808    -6.08   0.000    -.0954998   -.0489278
              age2 |   .0049779   .0043823     1.14   0.256    -.0036111     .013567
              age3 |   .0099752   .0032284     3.09   0.002     .0036477    .0163027
               sex |  -.0524526   .0127901    -4.10   0.000    -.0775207   -.0273844
             VBIL1 |  -.0192253   .0245628    -0.78   0.434    -.0673675    .0289169
             VBIL3 |   .0059203   .0197596     0.30   0.764    -.0328078    .0446484
           zvsiops |   .0398756   .0084644     4.71   0.000     .0232856    .0564656
             MBIL1 |   .0503849   .0244381     2.06   0.039     .0024871    .0982827
             MBIL3 |   .0442077   .0200023     2.21   0.027      .005004    .0834114
           zmsiops |  -.0118371   .0076788    -1.54   0.123    -.0268873    .0032132
             _cons |   .0004955   .0149351     0.03   0.974    -.0287768    .0297678
-------------------+----------------------------------------------------------------
   var(e.cdivorced)|   .0114784   .0001045                      .0112754    .0116851
        var(e.zgls)|   .9829555   .0089502                       .965569    1.000655
------------------------------------------------------------------------------------
LR test of model vs. saturated: chi2(0)   =      0.00, Prob > chi2 =      .

. estat teffects


Direct effects
------------------------------------------------------------------------------------
                   |                 OIM
                   |      Coef.   Std. Err.      z    P>|z|     [95% Conf. Interval]
-------------------+----------------------------------------------------------------
Structural         |
  cdivorced <-     |
  singlemother0114 |   .0050786   .0028583     1.78   0.076    -.0005235    .0106808
    singlemother15 |   .0105448   .0043562     2.42   0.015     .0020068    .0190828
              cage |   .0245544   .0012741    19.27   0.000     .0220572    .0270516
              age2 |  -.0013186   .0004735    -2.78   0.005    -.0022466   -.0003906
              age3 |  -.0036793   .0003481   -10.57   0.000    -.0043615   -.0029971
               sex |  -.0060142   .0013816    -4.35   0.000    -.0087221   -.0033063
             VBIL1 |  -.0041744   .0026542    -1.57   0.116    -.0093765    .0010277
             VBIL3 |  -.0036732   .0021351    -1.72   0.085     -.007858    .0005116
           zvsiops |   .0027083   .0009145     2.96   0.003     .0009159    .0045007
             MBIL1 |  -.0064332   .0026405    -2.44   0.015    -.0116085   -.0012579
             MBIL3 |  -.0051232   .0021612    -2.37   0.018    -.0093591   -.0008872
           zmsiops |   .0023615   .0008297     2.85   0.004     .0007354    .0039876
  -----------------+----------------------------------------------------------------
  zgls <-          |
         cdivorced |  -.7928621   .0595813   -13.31   0.000    -.9096393   -.6760848
  singlemother0114 |  -.1009335   .0264521    -3.82   0.000    -.1527787   -.0490884
    singlemother15 |  -.1633672   .0403168    -4.05   0.000    -.2423867   -.0843478
              cage |  -.0722138   .0118808    -6.08   0.000    -.0954998   -.0489278
              age2 |   .0049779   .0043823     1.14   0.256    -.0036111     .013567
              age3 |   .0099752   .0032284     3.09   0.002     .0036477    .0163027
               sex |  -.0524526   .0127901    -4.10   0.000    -.0775207   -.0273844
             VBIL1 |  -.0192253   .0245628    -0.78   0.434    -.0673675    .0289169
             VBIL3 |   .0059203   .0197596     0.30   0.764    -.0328078    .0446484
           zvsiops |   .0398756   .0084644     4.71   0.000     .0232856    .0564656
             MBIL1 |   .0503849   .0244381     2.06   0.039     .0024871    .0982827
             MBIL3 |   .0442077   .0200023     2.21   0.027      .005004    .0834114
           zmsiops |  -.0118371   .0076788    -1.54   0.123    -.0268873    .0032132
------------------------------------------------------------------------------------


Indirect effects
------------------------------------------------------------------------------------
                   |                 OIM
                   |      Coef.   Std. Err.      z    P>|z|     [95% Conf. Interval]
-------------------+----------------------------------------------------------------
Structural         |
  cdivorced <-     |
  singlemother0114 |          0  (no path)
    singlemother15 |          0  (no path)
              cage |          0  (no path)
              age2 |          0  (no path)
              age3 |          0  (no path)
               sex |          0  (no path)
             VBIL1 |          0  (no path)
             VBIL3 |          0  (no path)
           zvsiops |          0  (no path)
             MBIL1 |          0  (no path)
             MBIL3 |          0  (no path)
           zmsiops |          0  (no path)
  -----------------+----------------------------------------------------------------
  zgls <-          |
         cdivorced |          0  (no path)
  singlemother0114 |  -.0040267   .0022863    -1.76   0.078    -.0085078    .0004545
    singlemother15 |  -.0083606   .0035105    -2.38   0.017    -.0152411     -.00148
              cage |  -.0194683   .0017779   -10.95   0.000    -.0229528   -.0159837
              age2 |   .0010455   .0003835     2.73   0.006     .0002937    .0017972
              age3 |   .0029172   .0003524     8.28   0.000     .0022264    .0036079
               sex |   .0047684   .0011525     4.14   0.000     .0025095    .0070273
             VBIL1 |   .0033097    .002119     1.56   0.118    -.0008435     .007463
             VBIL3 |   .0029123    .001707     1.71   0.088    -.0004333    .0062579
           zvsiops |  -.0021473   .0007428    -2.89   0.004    -.0036032   -.0006914
             MBIL1 |   .0051007   .0021284     2.40   0.017     .0009291    .0092722
             MBIL3 |    .004062   .0017405     2.33   0.020     .0006506    .0074734
           zmsiops |  -.0018724   .0006727    -2.78   0.005    -.0031908   -.0005539
------------------------------------------------------------------------------------


Total effects
------------------------------------------------------------------------------------
                   |                 OIM
                   |      Coef.   Std. Err.      z    P>|z|     [95% Conf. Interval]
-------------------+----------------------------------------------------------------
Structural         |
  cdivorced <-     |
  singlemother0114 |   .0050786   .0028583     1.78   0.076    -.0005235    .0106808
    singlemother15 |   .0105448   .0043562     2.42   0.015     .0020068    .0190828
              cage |   .0245544   .0012741    19.27   0.000     .0220572    .0270516
              age2 |  -.0013186   .0004735    -2.78   0.005    -.0022466   -.0003906
              age3 |  -.0036793   .0003481   -10.57   0.000    -.0043615   -.0029971
               sex |  -.0060142   .0013816    -4.35   0.000    -.0087221   -.0033063
             VBIL1 |  -.0041744   .0026542    -1.57   0.116    -.0093765    .0010277
             VBIL3 |  -.0036732   .0021351    -1.72   0.085     -.007858    .0005116
           zvsiops |   .0027083   .0009145     2.96   0.003     .0009159    .0045007
             MBIL1 |  -.0064332   .0026405    -2.44   0.015    -.0116085   -.0012579
             MBIL3 |  -.0051232   .0021612    -2.37   0.018    -.0093591   -.0008872
           zmsiops |   .0023615   .0008297     2.85   0.004     .0007354    .0039876
  -----------------+----------------------------------------------------------------
  zgls <-          |
         cdivorced |  -.7928621   .0595813   -13.31   0.000    -.9096393   -.6760848
  singlemother0114 |  -.1049602   .0265473    -3.95   0.000    -.1569919   -.0529285
    singlemother15 |  -.1717278   .0404596    -4.24   0.000    -.2510271   -.0924285
              cage |   -.091682   .0118336    -7.75   0.000    -.1148755   -.0684886
              age2 |   .0060234   .0043976     1.37   0.171    -.0025957    .0146425
              age3 |   .0128924   .0032327     3.99   0.000     .0065564    .0192284
               sex |  -.0476841   .0128319    -3.72   0.000    -.0728343    -.022534
             VBIL1 |  -.0159156   .0246515    -0.65   0.519    -.0642317    .0324005
             VBIL3 |   .0088326   .0198308     0.45   0.656     -.030035    .0477002
           zvsiops |   .0377283   .0084939     4.44   0.000     .0210805     .054376
             MBIL1 |   .0554855   .0245246     2.26   0.024     .0074181    .1035529
             MBIL3 |   .0482697   .0200732     2.40   0.016     .0089269    .0876124
           zmsiops |  -.0137094   .0077057    -1.78   0.075    -.0288123    .0013934
------------------------------------------------------------------------------------
